# Supplementary material for: Amniotic fluid stem cell‐derived extracellular vesicles educate type 2 conventional dendritic cells to rescue autoimmune disorders in a multiple sclerosis mouse model
Source: J Extracell Vesicles. 2024 Jun 6;13(6):e12446. doi: 10.1002/jev2.12446 (PMC11156524; doi:10.1002/jev2.12446)
Supplement: Supplementary file 2 — Supporting Information [file JEV2-13-e12446-s002.xlsx]

## Sheet: Unfiltered
ID	Gene Symbol	Description	Group	3_perugia_138_(HTA-2_0).sst-rma-combined-dabg.chp Signal	4_perugia_138_(HTA-2_0).sst-rma-combined-dabg.chp Signal	5_perugia_795_(HTA-2_0).sst-rma-combined-dabg.chp Signal	6_perugia_795_(HTA-2_0).sst-rma-combined-dabg.chp Signal
TC07000780.hg.1			Coding	19,93	19,93	19,93	19,93
TC03000601.hg.1			Coding	19,1	19,93	19,93	19,93
TC07001900.hg.1			Coding	19,1	19,93	19,93	19,93
TC14000567.hg.1			Coding	19,1	19,93	19,93	19,93
TC20000115.hg.1			Coding	19,1	19,93	19,93	19,93
TC12000363.hg.1			Coding	19,93	19,93	19,93	19,93
TC16001826.hg.1			NonCoding	19,93	19,93	19,93	19,93
TC09000936.hg.1			Coding	19,93	19,93	19,93	19,93
TC04001081.hg.1	MIR548AJ2	microRNA 548aj-2	Coding	19,93	19,93	19,93	19,93
TC14000999.hg.1	MIR548AI	microRNA 548ai	Coding	19,93	19,93	19,93	19,93
TC08001415.hg.1			Coding	19,93	19,93	19,93	19,93
TC12000188.hg.1			Coding	19,93	19,93	19,93	19,93
TC04001013.hg.1			Coding	19,93	19,93	19,93	19,93
TC04000862.hg.1			Coding	19,93	19,93	19,93	19,93
TC16000958.hg.1	MIR548AA2	microRNA 548aa-2	Coding	19,93	19,93	19,93	19,93
TC07000965.hg.1	MIR548T	microRNA 548t	Coding	19,93	19,93	19,93	19,93
TC03002042.hg.1			Coding	19,93	19,93	19,93	19,93
TC02000336.hg.1			Coding	19,93	19,93	19,93	19,93
TC19002195.hg.1	FTL	ferritin, light polypeptide	NonCoding	19,93	19,93	19,93	19,93
TC15000159.hg.1			Coding	17,69	18,24	13,73	17,94
TC15000185.hg.1			Coding	17,69	18,24	13,73	17,94
TC15000960.hg.1			Coding	17,69	18,24	13,73	17,94
TC15001139.hg.1			Coding	17,69	18,24	13,73	17,94
TC15001173.hg.1			Coding	17,69	18,24	13,73	17,94
TC16000276.hg.1			Coding	19,93	19,93	19,93	19,93
TC07002066.hg.1			Coding	19,93	19,93	19,93	19,93
TC0X000860.hg.1			Coding	19,93	19,93	19,93	19,93
TC07000265.hg.1			Coding	19,93	19,93	19,93	19,93
TC03001607.hg.1	MIR548G	microRNA 548g	Coding	19,93	19,93	19,93	19,93
TC09001442.hg.1	MIR548Q	microRNA 548q	Coding	19,93	19,93	19,93	19,93
TC04001658.hg.1			Coding	19,93	19,93	19,93	19,93
TC22000897.hg.1			Coding	19,93	19,93	19,93	19,93
TC0M000024.hg.1			NonCoding	19,93	19,93	19,93	19,93
TC05002975.hg.1	RPL37	ribosomal protein L37	NonCoding	19,71	19,75	19,79	19,79
TC06000129.hg.1			Coding	19,93	19,93	19,93	19,93
TC0M000007.hg.1			Coding	19,93	19,93	19,93	19,93
TC16000152.hg.1	MIR548X	microRNA 548x	Coding	19,93	19,93	19,49	19,93
TC06003702.hg.1			NonCoding	19,93	19,93	19,93	19,93
TC06003716.hg.1	EEF1A1	eukaryotic translation elongation factor 1 alpha 1	NonCoding	19,93	19,93	19,93	19,93
TC16000250.hg.1	MIR548D2	microRNA 548d-2	Coding	19,93	19,93	19,93	19,93
TC15000631.hg.1	MIR548H4	microRNA 548h-4	Coding	19,93	19,93	19,93	19,93
TC0X001126.hg.1			Coding	19,93	19,93	19,93	19,93
TC05000152.hg.1			Coding	19,93	19,93	19,93	19,93
TC07000964.hg.1	MIR548F3	microRNA 548f-3	Coding	19,93	19,93	19,93	19,93
TC17001669.hg.1			Coding	19,93	19,93	19,93	19,93
TC0Y000284.hg.1			NonCoding	19,93	19,93	19,93	19,93
TC0X002258.hg.1			NonCoding	19,93	19,93	19,93	19,93
TC0M000009.hg.1			Coding	19,93	19,93	19,93	19,93
TC07002772.hg.1	ACTB	actin, beta	NonCoding	19,93	19,93	19,93	19,93
TC16001204.hg.1			Coding	19,93	19,93	19,93	19,93
TC20000146.hg.1	LOC100652902	uncharacterized LOC100652902	Coding	19,93	19,93	19,93	19,93
TC06002006.hg.1			Coding	19,93	19,93	19,93	19,93
TC08001104.hg.1	MIR548O2	microRNA 548o-2	Coding	19,93	19,93	19,93	19,93
TC01003277.hg.1			Coding	19,93	19,93	19,93	19,93
TC06002101.hg.1			Coding	19,93	19,93	19,93	19,93
TC07001990.hg.1	MIR548I4	microRNA 548i-4	Coding	19,93	19,93	19,93	19,93
TC06000977.hg.1			Coding	19,93	19,93	19,93	19,93
TC03000824.hg.1	MIR548H2	microRNA 548h-2	Coding	19,93	19,93	19,93	19,93
TC19000951.hg.1			Coding	19,93	19,93	19,93	19,93
TC0M000025.hg.1			NonCoding	19,93	19,93	19,93	19,93
TC16002034.hg.1	MT2A	metallothionein 2A	Coding	19,93	19,93	19,93	19,93
TC04001384.hg.1			Coding	19,22	19,22	19,22	19,22
TC19001221.hg.1			Coding	19,93	19,93	19,93	19,93
TC09001627.hg.1			Coding	16,4	17,17	16,05	17,51
TC07001458.hg.1			Coding	19,93	19,93	19,93	19,93
TC04000831.hg.1			Coding	19,93	19,93	19,93	19,93
TC09002314.hg.1			NonCoding	19,93	19,93	19,93	19,93
TC13000827.hg.1	MIR548AN	microRNA 548an	Coding	19,93	19,93	19,93	19,93
TC12001491.hg.1			Coding	19,22	19,05	19,22	19,49
TC01000806.hg.1			Coding	19,92	19,92	19,92	19,93
TC12002387.hg.1	RPS26	ribosomal protein S26	NonCoding	19,18	19,18	19,17	19,18
TC04002701.hg.1			NonCoding	19,93	19,93	19,93	19,93
TC02001799.hg.1	MIR548AD	microRNA 548ad	Coding	19,93	19,93	19,93	19,93
TC0M000023.hg.1			NonCoding	19,93	19,93	19,93	19,93
TC01003634.hg.1	MIR548F1	microRNA 548f-1	Coding	19,93	19,93	19,93	19,93
TC15002019.hg.1			Coding	17,2	17,3	16,46	17,91
TC15002022.hg.1			Coding	17,2	17,3	16,46	17,91
TC15002026.hg.1			Coding	17,2	17,3	16,46	17,91
TC15002036.hg.1			Coding	17,2	17,3	16,46	17,91
TC15002039.hg.1			Coding	17,2	17,3	16,46	17,91
TC15002041.hg.1			Coding	17,2	17,3	16,46	17,91
TC15002044.hg.1			Coding	17,2	17,3	16,46	17,91
TC15002047.hg.1			Coding	17,2	17,3	16,46	17,91
TC15002050.hg.1			Coding	17,2	17,3	16,46	17,91
TC15002051.hg.1			Coding	17,2	17,3	16,46	17,91
TC03001623.hg.1	MIR548A3	microRNA 548a-3	Coding	19,93	19,93	19,93	19,93
TC19001925.hg.1			NonCoding	19,93	19,93	19,93	19,93
TC05001521.hg.1			Coding	19,93	19,93	19,93	19,93
TC20000663.hg.1			Coding	19,8	19,8	19,82	19,82
TC12003091.hg.1	RPL6	ribosomal protein L6	NonCoding	19,93	19,93	19,93	19,93
TC04000301.hg.1			Coding	19,26	19,26	19,26	19,26
TC19001100.hg.1			Coding	19,93	19,93	19,93	19,93
TC01002910.hg.1	MIR548D1	microRNA 548d-1	Coding	19,93	19,93	19,93	19,93
TC13000783.hg.1			Coding	19,93	19,93	19,93	19,93
TC15000958.hg.1			Coding	17,29	17,48	17,5	17,78
TC15002021.hg.1			Coding	17,29	17,48	17,5	17,78
TC07002822.hg.1			NonCoding	19,93	19,93	19,93	19,93
TC01000083.hg.1			Coding	19,93	19,93	19,93	19,93
TC14000496.hg.1			Coding	19,93	19,93	19,93	19,93
TC10001741.hg.1			Coding	19,85	19,85	19,85	19,85
TC0M000021.hg.1			NonCoding	19,93	19,93	19,93	19,93
TC01003920.hg.1	RNA5S1	RNA, 5S ribosomal 1	Coding	19,93	19,93	19,93	19,93
TC01003921.hg.1	RNA5S2	RNA, 5S ribosomal 2	Coding	19,93	19,93	19,93	19,93
TC01003922.hg.1	RNA5S3	RNA, 5S ribosomal 3	Coding	19,93	19,93	19,93	19,93
TC01003923.hg.1	RNA5S4	RNA, 5S ribosomal 4	Coding	19,93	19,93	19,93	19,93
TC01003924.hg.1	RNA5S5	RNA, 5S ribosomal 5	Coding	19,93	19,93	19,93	19,93
TC01003925.hg.1	RNA5S6	RNA, 5S ribosomal 6	Coding	19,93	19,93	19,93	19,93
TC01003926.hg.1	RNA5S7	RNA, 5S ribosomal 7	Coding	19,93	19,93	19,93	19,93
TC01003927.hg.1	RNA5S8	RNA, 5S ribosomal 8	Coding	19,93	19,93	19,93	19,93
TC01003929.hg.1	RNA5S10	RNA, 5S ribosomal 10	Coding	19,93	19,93	19,93	19,93
TC01003930.hg.1	RNA5S11	RNA, 5S ribosomal 11	Coding	19,93	19,93	19,93	19,93
TC01003931.hg.1	RNA5S12	RNA, 5S ribosomal 12	Coding	19,93	19,93	19,93	19,93
TC01003932.hg.1	RNA5S13	RNA, 5S ribosomal 13	Coding	19,93	19,93	19,93	19,93
TC01003933.hg.1	RNA5S14	RNA, 5S ribosomal 14	Coding	19,93	19,93	19,93	19,93
TC01003934.hg.1	RNA5S15	RNA, 5S ribosomal 15	Coding	19,93	19,93	19,93	19,93
TC01003935.hg.1	RNA5S16	RNA, 5S ribosomal 16	Coding	19,93	19,93	19,93	19,93
TC01003936.hg.1	RNA5S17	RNA, 5S ribosomal 17	Coding	19,93	19,93	19,93	19,93
TC07000420.hg.1			Coding	19,93	19,93	19,93	19,93
TC19000717.hg.1	FTL	ferritin, light polypeptide	Coding	19,93	19,93	19,93	19,93
TC17000761.hg.1	MIR548W	microRNA 548w	Coding	16,96	16,06	10,94	17,91
TC18000797.hg.1			NonCoding	19,93	19,93	19,93	19,93
TC01000807.hg.1			Coding	19,93	19,93	19,93	19,93
TC17002825.hg.1	ACTG1	actin gamma 1	NonCoding	19,93	19,93	19,93	19,93
TC17000622.hg.1			Coding	19,93	19,93	19,93	19,93
TC20000651.hg.1			Coding	19,93	19,93	19,93	19,93
TC17001952.hg.1	ACTG1	actin gamma 1	Coding	19,18	19,18	19,18	19,18
TC15000130.hg.1			Coding	19,48	19,48	19,48	19,48
TC12002203.hg.1	GAPDH	glyceraldehyde-3-phosphate dehydrogenase	NonCoding	19,93	19,93	19,93	19,93
TC0M000022.hg.1			NonCoding	19,93	19,93	19,93	19,93
TC03000557.hg.1			Coding	19,41	18,76	17,58	19,41
TC01002392.hg.1			Coding	19,93	19,93	19,93	19,93
TC09000098.hg.1			Coding	19,48	18,66	19,48	19,48
TC20000132.hg.1			Coding	19,93	19,93	19,93	19,93
TC06000568.hg.1			Coding	19,2	18,03	17,97	17,25
TC15000923.hg.1			Coding	18,33	18,33	18,33	18,35
TC13000773.hg.1			Coding	19,93	19,93	19,93	19,93
TC15002025.hg.1			Coding	16,75	17	17,01	17,25
TC0M000010.hg.1			Coding	19,93	19,93	19,93	19,93
TC0X001908.hg.1			NonCoding	19,39	19,39	19,36	19,39
TC09001274.hg.1			Coding	19,93	19,93	19,93	19,93
TC13000746.hg.1			Coding	19,93	19,93	19,93	19,93
TC12000319.hg.1			Coding	19,93	19,93	19,93	19,93
TC15002016.hg.1			Coding	16,24	17,06	17,65	17,69
TC07000973.hg.1	RNY3	RNA, Ro-associated Y3	Coding	19,93	19,93	19,93	19,93
TC07002773.hg.1	ACTB	actin, beta	NonCoding	19,93	19,93	19,93	19,93
TC01005824.hg.1	S100A10	S100 calcium binding protein A10	NonCoding	19,72	19,69	19,83	19,83
TC16000648.hg.1			Coding	19,93	19,93	19,93	19,93
TC05003354.hg.1	LOC100130394	translation machinery associated 7 homolog (S. cerevisiae) pseudogene	NonCoding	16,86	15,23	16,76	16,75
TC04001562.hg.1			Coding	19,93	19,93	19,93	19,93
TC06002737.hg.1	RPS18	ribosomal protein S18	NonCoding	19,93	19,93	19,93	19,93
TC0M000005.hg.1			Coding	19,93	19,93	19,93	19,93
TC04000834.hg.1			Coding	19,93	19,93	19,93	19,93
TC21000560.hg.1			NonCoding	19,93	19,93	19,93	19,93
TC05000861.hg.1			Coding	17,33	17,33	16,11	17,07
TC0Y000283.hg.1			NonCoding	19,93	19,93	15,08	17,54
TC12001813.hg.1			Coding	19,93	19,93	19,93	19,93
TC02001182.hg.1			Coding	19,93	19,93	19,93	19,93
TC09000971.hg.1			Coding	19,93	19,93	19,93	19,93
TC09000302.hg.1			Coding	19,93	19,93	13,73	15,4
TC02003993.hg.1			NonCoding	19,93	19,93	19,93	19,93
TC07000802.hg.1			Coding	19,93	19,93	19,93	19,93
TC05000827.hg.1			Coding	19,93	19,93	19,93	19,93
TC0X000584.hg.1			Coding	19,93	19,93	19,93	19,93
TC03000123.hg.1	MIR548AC	microRNA 548ac	Coding	19,93	19,93	19,93	19,93
TC10001395.hg.1			Coding	17	15,95	16,77	17,38
TC0X001951.hg.1			NonCoding	19,87	19,87	19,93	19,87
TC09001222.hg.1	MIR548H3	microRNA 548h-3	Coding	19,93	19,93	19,93	19,93
TC0M000004.hg.1			Coding	19,93	19,93	19,93	19,93
TC14001010.hg.1			Coding	19,93	19,93	19,93	19,93
TC06000090.hg.1			Coding	19,93	19,93	19,93	19,93
TC04002546.hg.1			NonCoding	18,33	18,33	18,35	18,35
TC05001283.hg.1			Coding	18,03	17,74	18,02	18,04
TC0Y000285.hg.1			NonCoding	19,88	19,88	14,95	18,57
TC04001635.hg.1			Coding	19,93	19,93	19,93	19,93
TC14001210.hg.1			Coding	19,93	19,93	19,93	19,93
TC01004110.hg.1			NonCoding	19,93	19,93	19,93	19,93
TC05002434.hg.1	MAP1B	microtubule associated protein 1B	NonCoding	19,2	19,2	19,2	19,2
TC01000218.hg.1	RNU1-4	RNA, U1 small nuclear 4	Coding	19,93	19,93	19,93	19,93
TC01000225.hg.1	RNU1-2	RNA, U1 small nuclear 2	Coding	19,93	19,93	19,93	19,93
TC01002265.hg.1	RNU1-1	RNA, U1 small nuclear 1	Coding	19,93	19,93	19,93	19,93
TC01002274.hg.1	RNU1-3	RNA, U1 small nuclear 3	Coding	19,93	19,93	19,93	19,93
TC01003162.hg.1	RNVU1-18	RNA, variant U1 small nuclear 18	Coding	19,93	19,93	19,93	19,93
TC14000214.hg.1	RNU1-27P	RNA, U1 small nuclear 27, pseudogene	Coding	19,93	19,93	19,93	19,93
TC14001027.hg.1	RNU1-28P	RNA, U1 small nuclear 28, pseudogene	Coding	19,93	19,93	19,93	19,93
TC03001231.hg.1			Coding	19,93	19,93	19,93	19,93
TC14000327.hg.1			Coding	19,93	19,93	19,93	19,93
TC19002342.hg.1			NonCoding	17,54	17,48	17,99	17,99
TC10000174.hg.1			Coding	17,72	17,42	16,66	17,75
TC15000959.hg.1			Coding	16,18	15,98	15,7	16,94
TC08000302.hg.1			Coding	19,93	19,93	19,93	19,93
TC20000047.hg.1	FTLP3	ferritin, light polypeptide pseudogene 3	Coding	18,02	17,96	17,96	18,02
TC08001414.hg.1			Coding	19,93	19,93	19,93	19,93
TC0X000650.hg.1			Coding	18,56	18,64	18,2	18,55
TC01005754.hg.1			NonCoding	19,93	19,93	19,93	19,93
TC06000041.hg.1			Coding	18,93	18,93	18,24	18,92
TC01001402.hg.1			Coding	18,58	18,56	18,55	18,58
TC01003106.hg.1			Coding	18,58	18,56	18,55	18,58
TC01003432.hg.1			Coding	18,58	18,56	18,55	18,58
TC01003435.hg.1			Coding	18,58	18,56	18,55	18,58
TC01003438.hg.1			Coding	18,58	18,56	18,55	18,58
TC01003441.hg.1			Coding	18,58	18,56	18,55	18,58
TC01003117.hg.1	RNVU1-9; RNVU1-7	RNA, variant U1 small nuclear 9; RNA, variant U1 small nuclear 7	Coding	19,93	19,93	19,93	19,93
TC01003132.hg.1	RNVU1-7	RNA, variant U1 small nuclear 7	Coding	19,93	19,93	19,93	19,93
TC01000006.hg.1			Coding	16,04	16,06	16,06	16,52
TC01001875.hg.1			Coding	16,04	16,06	16,06	16,52
TC01002068.hg.1			Coding	16,04	16,06	16,06	16,52
TC01002070.hg.1			Coding	16,04	16,06	16,06	16,52
TC01003864.hg.1			Coding	16,04	16,06	16,06	16,52
TC07000363.hg.1			Coding	16,04	16,06	16,06	16,52
TC07001426.hg.1			Coding	16,04	16,06	16,06	16,52
TC07001415.hg.1			Coding	15,17	15,13	15,86	16,03
TC10000962.hg.1			Coding	18	18	18	18
TC10000148.hg.1	RNU6-15P	RNA, U6 small nuclear 15, pseudogene	Coding	19,44	19,44	19,44	19,47
TC02004404.hg.1			NonCoding	18,97	18,97	18,97	18,97
TC07000285.hg.1			Coding	15,19	15,27	15,29	15,84
TC07001384.hg.1			Coding	15,19	15,27	15,29	15,84
TC07001404.hg.1			Coding	15,19	15,27	15,29	15,84
TC13001355.hg.1			NonCoding	17,47	17,47	17,47	17,46
TC11002894.hg.1	TAGLN	transgelin	NonCoding	16,96	17,04	17,73	17,73
TC12001421.hg.1			Coding	19,93	19,93	19,93	19,93
TC01000128.hg.1			Coding	18,35	18,5	18,65	18,65
TC02002540.hg.1			Coding	18,35	18,5	18,65	18,65
TC03000967.hg.1			Coding	18,35	18,5	18,65	18,65
TC07001824.hg.1			Coding	18,35	18,5	18,65	18,65
TC0X001437.hg.1			Coding	18,35	18,5	18,65	18,65
TC14000206.hg.1	RNU6-7	RNA, U6 small nuclear 7	Coding	18,35	18,5	18,65	18,65
TC14001020.hg.1	RNU6-8	RNA, U6 small nuclear 8	Coding	18,35	18,5	18,65	18,65
TC15001590.hg.1	RNU6-1	RNA, U6 small nuclear 1	Coding	18,35	18,5	18,65	18,65
TC19000021.hg.1	RNU6-9	RNA, U6 small nuclear 9	Coding	18,35	18,5	18,65	18,65
TC19000026.hg.1	RNU6-2	RNA, U6 small nuclear 2	Coding	18,35	18,5	18,65	18,65
TC02001877.hg.1			Coding	16,84	16,52	16,9	17,13
TC08000801.hg.1			Coding	19,84	19,84	19,17	19,01
TC06002038.hg.1			Coding	19,93	19,93	19,93	19,93
TC0Y000058.hg.1			Coding	19,07	18,15	14,71	18,8
TC10000099.hg.1	RNU6-1; RNU6-2	RNA, U6 small nuclear 1; RNA, U6 small nuclear 2	Coding	18,91	18,94	18,97	18,97
TC01004921.hg.1			NonCoding	19,28	19,28	19,28	19,28
TC09001648.hg.1			Coding	19,93	19,93	19,93	19,93
TC17002540.hg.1			NonCoding	16,85	16,88	16,97	16,97
TC10000610.hg.1			Coding	19,93	19,93	19,93	19,93
TC10002919.hg.1			NonCoding	18,07	18,07	17,75	17,93
TC15001890.hg.1			Coding	18,98	18,98	18,98	18,98
TC01004109.hg.1			NonCoding	19,93	19,93	19,93	19,93
TC04001378.hg.1	RNU6-33P	RNA, U6 small nuclear 33, pseudogene	Coding	18,44	18,55	18,62	18,62
TC05001001.hg.1			Coding	19,15	18,76	14,33	18,76
TC06002833.hg.1			NonCoding	18,44	18,61	18,69	18,69
TC01003308.hg.1			Coding	19,93	19,93	19,93	19,93
TC02000373.hg.1			Coding	19,66	19,68	19,69	19,69
TC01001837.hg.1			Coding	18,39	18,39	17,7	18,39
TC12000757.hg.1	RNU6-36P	RNA, U6 small nuclear 36, pseudogene	Coding	17,72	17,95	18,05	18,05
TC11002453.hg.1			Coding	15,46	15,77	15,77	15,77
TC12002866.hg.1			NonCoding	15,91	16,65	16,65	16,65
TC15002028.hg.1			Coding	14,39	15,07	17,03	15,82
TC15002031.hg.1			Coding	14,39	15,07	17,03	15,82
TC15002034.hg.1			Coding	14,39	15,07	17,03	15,82
TC15002043.hg.1			Coding	14,39	15,07	17,03	15,82
TC15002046.hg.1			Coding	14,39	15,07	17,03	15,82
TC15002049.hg.1			Coding	14,39	15,07	17,03	15,82
TC04001128.hg.1			Coding	18,46	18,49	18,49	18,5
TC08000390.hg.1			Coding	18,46	18,49	18,49	18,5
TC08000693.hg.1			Coding	18,46	18,49	18,49	18,5
TC12000927.hg.1			Coding	19,93	19,93	19,93	19,93
TC12000084.hg.1	GAPDH	glyceraldehyde-3-phosphate dehydrogenase	Coding	17,47	17,47	17,47	17,47
TC15002610.hg.1	PKM	pyruvate kinase, muscle	NonCoding	16,58	16,58	16,28	15,83
TC09001256.hg.1			Coding	19,93	19,93	19,93	19,93
TC01003928.hg.1	RNA5S9	RNA, 5S ribosomal 9	Coding	19,93	19,93	19,93	19,93
TC0M000003.hg.1			Coding	19,93	19,93	19,93	19,93
TC20000823.hg.1	FKSG49	FKSG49	Coding	19,93	19,93	19,93	19,93
TC01003082.hg.1	RNU1-13P	RNA, U1 small nuclear 13, pseudogene	Coding	19,35	19,39	19,39	19,39
TC01003146.hg.1	RNU1-12P	RNA, U1 small nuclear 12, pseudogene	Coding	19,35	19,39	19,39	19,39
TC06000639.hg.1			Coding	19,93	19,93	19,93	19,93
TC03000403.hg.1	MIR548A2	microRNA 548a-2	Coding	17,57	16,57	13,84	18,33
TC02000396.hg.1			Coding	19,93	19,93	19,93	19,93
TC11002288.hg.1			Coding	19,93	19,93	19,93	19,93
TC11002483.hg.1	IFITM2	interferon induced transmembrane protein 2	NonCoding	15,21	16,22	17,43	17,44
TC07002180.hg.1	RPL21	ribosomal protein L21	NonCoding	17,32	17,49	17,5	17,5
TC12002381.hg.1	HNRNPA1P10	heterogeneous nuclear ribonucleoprotein A1 pseudogene 10	NonCoding	15,95	15,75	18,03	18,07
TC0M000006.hg.1			Coding	19,43	19,43	19,04	19,4
TC01000357.hg.1			Coding	17,52	18,56	18,59	18,59
TC11003185.hg.1	EEF1G	eukaryotic translation elongation factor 1 gamma	NonCoding	18,45	18,79	18,87	18,87
TC11001072.hg.1			Coding	16,2	16,2	13,2	16,2
TC04001524.hg.1			Coding	19,93	19,93	19,93	19,93
TC09001341.hg.1			Coding	19,93	19,93	19,93	19,93
TC07001784.hg.1			Coding	19,93	19,93	19,93	19,93
TC15002024.hg.1			Coding	15,92	16,44	15,4	16,33
TC14001099.hg.1			Coding	18,1	18,1	18,1	18,1
TC10000564.hg.1			Coding	19,52	19,52	19,52	19,52
TC02000205.hg.1			Coding	19,93	19,93	19,93	19,93
TC15002032.hg.1			Coding	14,51	15,32	15,74	15,96
TC15002035.hg.1			Coding	14,51	15,32	15,74	15,96
TC15002038.hg.1			Coding	14,51	15,32	15,74	15,96
TC11002265.hg.1			Coding	19,81	19,81	19,81	19,81
TC15002017.hg.1			Coding	15,03	15,38	15,83	15,76
TC11001545.hg.1			Coding	19,93	19,93	19,93	19,93
TC15001479.hg.1			Coding	18,39	18,39	18,39	18,39
TC09000149.hg.1	ANXA2; ANXA2P2	annexin A2; annexin A2 pseudogene 2	Coding	18,73	18,73	18,73	18,73
TC06000659.hg.1	RN7SK	RNA, 7SK small nuclear	Coding	18,81	18,91	18,96	18,96
TC21000269.hg.1			Coding	18,01	18,02	18,15	18,26
TC11002588.hg.1	LDHA	lactate dehydrogenase A	NonCoding	17,8	17,8	17,67	17,25
TC02001958.hg.1			Coding	15,14	15,77	16,08	16,29
TC16000732.hg.1			Coding	15,14	15,77	16,08	16,29
TC02002850.hg.1			Coding	19,93	19,93	19,93	19,93
TC06000738.hg.1			Coding	19,93	19,93	19,93	19,93
TC17001016.hg.1	ZZEF1	zinc finger, ZZ-type with EF-hand domain 1	Coding	19,93	19,93	19,93	19,93
TC12002007.hg.1	MIR4472-2	microRNA 4472-2	Coding	19,08	19,08	19,16	19,16
TC01001959.hg.1			Coding	19,93	19,93	19,93	19,93
TC06001677.hg.1			Coding	18,35	18,35	18,35	18,35
TC12002270.hg.1			NonCoding	16,5	16,56	16,79	16,79
TC10002741.hg.1			NonCoding	18	17,84	17,68	17,89
TC19000093.hg.1			Coding	17,18	16,53	17,18	17,18
TC03002251.hg.1			NonCoding	16,36	16,41	16,81	16,81
TC08000615.hg.1			Coding	19,93	19,93	19,93	19,93
TC13000385.hg.1			Coding	19,93	19,93	19,93	19,93
TC02004605.hg.1			NonCoding	16,83	16,83	16,83	16,67
TC0X000630.hg.1			Coding	19,15	19,15	19,15	19,15
TC11001010.hg.1			Coding	17,53	17,53	11,63	17,53
TC15002029.hg.1			Coding	14,14	14,98	15,35	15,79
TC06001169.hg.1			Coding	15,86	15,86	15,64	15,86
TC20000417.hg.1			Coding	19	19	19	19
TC0X000075.hg.1			Coding	15,52	15,2	15,52	15,52
TC06000771.hg.1			Coding	16,87	16,66	16,87	16,87
TC04002131.hg.1			NonCoding	18,6	18,6	18,6	18,6
TC0M000002.hg.1			Coding	18,84	18,76	18,76	18,76
TC11001412.hg.1			Coding	18,84	18,76	18,76	18,76
TC04000285.hg.1			Coding	17,17	17,21	17,33	17,39
TC06001978.hg.1			Coding	19,93	19,93	19,93	19,93
TC15002018.hg.1			Coding	14,83	15,18	15,92	15,65
TC17001773.hg.1			Coding	19,93	19,93	19,93	19,93
TC05002800.hg.1			NonCoding	18,66	18,66	17,02	17,16
TC12002664.hg.1			NonCoding	18,87	18,52	18,46	19,04
TC02001167.hg.1	RNU6-31P	RNA, U6 small nuclear 31, pseudogene	Coding	16,2	16,42	16,64	16,69
TC07000421.hg.1			Coding	19,93	19,93	19,93	19,93
TC06001651.hg.1			Coding	19,93	19,93	19,77	19,77
TC06001875.hg.1	EEF1A1	eukaryotic translation elongation factor 1 alpha 1	Coding	19,93	19,93	19,93	19,93
TC17000135.hg.1			Coding	16,42	15,85	16,42	16,44
TC01000388.hg.1	RNU11	RNA, U11 small nuclear	Coding	16,9	16,9	16,9	16,9
TC0X001935.hg.1			NonCoding	14,56	14,71	15,11	15,06
TC01003797.hg.1			Coding	17,93	17,93	16,92	17,84
TC06002606.hg.1			NonCoding	18,02	17,78	16,93	16,64
TC12001470.hg.1	TUBA1B; TUBA1A	tubulin, alpha 1b; tubulin, alpha 1a	Coding	15,67	15,97	16,23	16,23
TC10000916.hg.1			Coding	17,73	17,72	16,75	17,73
TC16001556.hg.1			NonCoding	15,04	14,96	17,41	17,99
TC11001860.hg.1	FTH1	ferritin, heavy polypeptide 1	Coding	18,81	18,81	18,81	18,81
TC11000834.hg.1			Coding	19,93	19,93	19,93	19,93
TC21000931.hg.1			NonCoding	18,6	18,06	15,04	15,28
TC02001602.hg.1			Coding	17,57	17,57	17,34	16,8
TC13000181.hg.1			Coding	19,82	19,82	19,82	19,82
TC15002295.hg.1			NonCoding	17,82	17,82	17,82	17,42
TC09001875.hg.1	ANXA2P2	annexin A2 pseudogene 2	NonCoding	18,73	18,73	18,73	18,73
TC15001965.hg.1			Coding	16,73	14,51	14,38	16,84
TC10000394.hg.1			Coding	16,02	15,6	16,13	16,13
TC19000767.hg.1			Coding	19,93	19,93	19,93	19,93
TC02003886.hg.1	PTMA	prothymosin, alpha	NonCoding	16,35	16,62	16,62	16,62
TC16001289.hg.1			Coding	19,93	19,93	19,93	19,93
TC14001284.hg.1			Coding	19,8	19,8	19,8	19,8
TC06001979.hg.1			Coding	14,79	14,86	15,72	15,77
TC04000864.hg.1			Coding	18,16	14,13	15,49	18,16
TC17000747.hg.1			Coding	19,93	19,93	19,93	19,93
TC20001461.hg.1			NonCoding	15,9	15,14	15,86	15,97
TC07001706.hg.1			Coding	19,93	19,93	19,93	19,93
TC07001709.hg.1			Coding	19,93	19,93	19,93	19,93
TC01004802.hg.1			NonCoding	14,55	15,06	16,85	17,04
TC0X000037.hg.1			Coding	17,68	17,68	17,44	17,68
TC05001229.hg.1			Coding	19,93	19,93	19,93	19,93
TC05002072.hg.1			Coding	17,54	17,54	17,54	17,54
TC05001142.hg.1	MIR4454	microRNA 4454	Coding	16,29	16,03	15,04	16,54
TC14000556.hg.1			Coding	15,65	14,88	15,29	15,89
TC11002007.hg.1			Coding	19,93	19,93	19,93	19,93
TC15000452.hg.1			Coding	19,93	19,93	19,93	19,93
TC0X000535.hg.1			Coding	19,93	19,93	19,93	19,93
TC22000285.hg.1	LGALS1	lectin, galactoside-binding, soluble, 1	Coding	16,3	16,3	16,3	16,3
TC08001481.hg.1	PABPC1	poly(A) binding protein, cytoplasmic 1	Coding	16,28	16,28	16,28	16,28
TC10002567.hg.1			NonCoding	19,93	19,93	19,93	19,93
TC06002176.hg.1			Coding	18,42	18,24	17,95	17,48
TC17001025.hg.1			Coding	19,93	19,93	19,93	19,93
TC13001407.hg.1	HMGB1	high mobility group box 1	NonCoding	15,42	15,44	15,01	15,51
TC01004129.hg.1			NonCoding	16,41	16,48	16,48	15,87
TC16002013.hg.1			NonCoding	18,14	18,14	15,3	16,02
TC16000510.hg.1			Coding	15,84	15,84	14,92	15,55
TC01002939.hg.1			Coding	19,93	19,93	19,93	19,93
TC01001425.hg.1	DDR2	discoidin domain receptor tyrosine kinase 2	Coding	13,85	14,16	16,2	16,84
TC07001994.hg.1	RNY1	RNA, Ro-associated Y1	Coding	19,93	19,93	19,93	19,93
TC02002674.hg.1	TRAK2	trafficking protein, kinesin binding 2	Coding	15,4	15,48	15,51	15,51
TC09001898.hg.1			NonCoding	16,57	15,87	14,96	15,91
TC20001320.hg.1	GNAS	GNAS complex locus	NonCoding	15,84	15,84	15,84	15,84
TC03001083.hg.1			Coding	15,15	15,01	15,33	15,35
TC0X001016.hg.1			Coding	15,17	15,02	15,32	15,34
TC17001116.hg.1	RPL26	ribosomal protein L26	Coding	17,82	17,82	17,82	17,82
TC05000854.hg.1	MIR1303	microRNA 1303	Coding	19,42	19,42	19,42	19,42
TC01001564.hg.1			Coding	15,02	15,01	14,62	15,75
TC15001739.hg.1	RPL9	ribosomal protein L9	Coding	15,52	15,51	15,3	16,59
TC12002039.hg.1	RNU4-2	RNA, U4 small nuclear 2	Coding	14,63	14,62	14,61	14,63
TC03000915.hg.1			Coding	17,05	17,05	17,05	17,05
TC02002456.hg.1			Coding	19,93	19,93	19,93	19,93
TC15001710.hg.1			Coding	15,12	15,42	14,85	15,4
TC05000257.hg.1	FKSG52		Coding	19,93	19,93	19,93	19,93
TC02001940.hg.1			Coding	19,93	19,93	19,93	19,93
TC02001528.hg.1	TMSB4XP2	thymosin beta 4, X-linked pseudogene 2	Coding	15,46	15,46	15,44	15,46
TC08002451.hg.1	YWHAZ	tyrosine 3-monooxygenase/tryptophan 5-monooxygenase activation protein, zeta	NonCoding	15,44	15,68	13,31	15,06
TC01003283.hg.1	RAB13	RAB13, member RAS oncogene family	Coding	18,47	18,47	18,47	18,47
TC0X000982.hg.1			Coding	13,74	13,74	13,74	13,74
TC08001843.hg.1	NEFM	neurofilament, medium polypeptide	NonCoding	16,36	16,36	14,41	14,38
TC12002688.hg.1			NonCoding	16,98	16,81	13,79	14,98
TC06001971.hg.1			Coding	17,38	17,47	16,02	16,9
TC19000587.hg.1	RPS19	ribosomal protein S19	Coding	14,96	14,97	15,1	15,1
TC02000329.hg.1			Coding	14,1	13,87	14,34	14,34
TC05000688.hg.1			Coding	17,67	17,03	15,48	16,39
TC02000225.hg.1			Coding	14,21	14,32	14,32	14,32
TC0X000924.hg.1	RPL9	ribosomal protein L9	Coding	14,88	14,9	14,62	15,87
TC11000967.hg.1	RNA5SP348	RNA, 5S ribosomal pseudogene 348	Coding	13,36	13,13	10,84	12,88
TC04002853.hg.1			NonCoding	15,17	15,16	15,18	15,23
TC0X001104.hg.1			Coding	19,93	19,93	19,93	19,93
TC07000286.hg.1			Coding	13,41	14,11	14,55	13,42
TC07001383.hg.1			Coding	13,41	14,11	14,55	13,42
TC07001414.hg.1			Coding	13,41	14,11	14,55	13,42
TC05002913.hg.1			NonCoding	16,9	16,9	16,9	16,9
TC15001326.hg.1			Coding	19,93	19,93	19,93	19,93
TC10001565.hg.1			Coding	15,05	14,96	14,05	15,06
TC03001841.hg.1			Coding	19,93	19,93	19,93	19,93
TC19000163.hg.1			Coding	19,93	19,93	19,93	19,93
TC02002530.hg.1			Coding	16,51	16,51	16,51	16,68
TC01002863.hg.1			Coding	19,93	19,93	19,93	19,93
TC15001604.hg.1			Coding	18,17	18,17	16,78	18,12
TC22000098.hg.1			Coding	14,24	14,24	12,59	14,14
TC01004629.hg.1	CAPZA1	capping protein (actin filament) muscle Z-line, alpha 1	NonCoding	14,71	14,67	14,66	14,56
TC02000500.hg.1	TMSB10	thymosin beta 10	Coding	17,99	17,99	17,99	17,99
TC01005132.hg.1			NonCoding	15,1	16,95	15,49	15,35
TC11000010.hg.1	IFITM2	interferon induced transmembrane protein 2	Coding	15,2	15,32	16,97	16,95
TC03001191.hg.1			Coding	15,02	13,99	15,02	15,02
TC04000508.hg.1			Coding	19,93	19,93	19,93	19,93
TC06000849.hg.1			Coding	19,93	19,93	19,93	19,93
TC01003079.hg.1	RNU1-10P	RNA, U1 small nuclear 10, pseudogene	Coding	19,93	19,93	19,93	19,93
TC01003143.hg.1	RNVU1-1	RNA, variant U1 small nuclear 1	Coding	19,93	19,93	19,93	19,93
TC02001010.hg.1			Coding	19,93	19,93	19,93	19,93
TC15000602.hg.1	RNU5A-1	RNA, U5A small nuclear 1	Coding	15,46	14,63	15,46	15,46
TC05002818.hg.1			NonCoding	15,34	15,35	13,8	14,12
TC21000270.hg.1			Coding	16,02	15,99	15,99	16,02
TC11003312.hg.1	MMP1	matrix metallopeptidase 1	NonCoding	17,53	17,51	14,42	14,85
TC04001159.hg.1			Coding	18,65	18,65	18,65	18,65
TC08000259.hg.1	SNORD13	small nucleolar RNA, C/D box 13	Coding	13,09	13,62	17,24	17,74
TC09000877.hg.1			Coding	18,46	18,46	18,46	18,46
TC05001593.hg.1			Coding	19,35	19,35	19,35	19,35
TC10001696.hg.1			Coding	14,02	13,86	14,25	14,31
TC05002034.hg.1			Coding	17,84	16,62	10,94	17,3
TC11003415.hg.1			NonCoding	12,86	13,22	13,51	13,51
TC14002169.hg.1	HSP90AA1	heat shock protein 90kDa alpha (cytosolic), class A member 1	NonCoding	14,82	14,82	13,89	14,2
TC12002040.hg.1	RNU4-1	RNA, U4 small nuclear 1	Coding	14,96	14,96	14,96	14,96
TC11003072.hg.1	RPS13	ribosomal protein S13	NonCoding	14,7	14,57	14,59	15,54
TC12002977.hg.1			NonCoding	14,92	14,54	14,92	14,92
TC02001731.hg.1			Coding	15,71	15,71	15,71	15,71
TC09001156.hg.1			Coding	15,68	14,79	15,77	16,33
TC04000134.hg.1			Coding	17,63	17,63	17,63	17,65
TC15002586.hg.1	RPL4	ribosomal protein L4	NonCoding	13,88	13,53	15,18	14,74
TC11003179.hg.1	FTH1	ferritin, heavy polypeptide 1	NonCoding	15,25	15,44	15,44	15,17
TC15001323.hg.1			Coding	18,01	18,01	18,01	18,01
TC02001745.hg.1			Coding	19,93	19,93	19,93	19,93
TC20000383.hg.1	FKSG49	FKSG49	Coding	19,93	19,93	19,93	19,93
TC01000351.hg.1			Coding	17,59	17,59	17,59	17,59
TC09002470.hg.1			NonCoding	14,43	13,96	14,74	15,2
TC07002602.hg.1			NonCoding	15,12	15,22	15,28	15,99
TC08001305.hg.1			Coding	19,93	19,93	19,93	19,93
TC07000364.hg.1	LINC01061	long intergenic non-protein coding RNA 1061	Coding	13,62	14,12	12,58	13,61
TC07001425.hg.1			Coding	13,62	14,12	12,58	13,61
TC19000977.hg.1			Coding	13,62	14,12	12,58	13,61
TC02003411.hg.1			NonCoding	14,19	14,19	13,04	14,19
TC17000871.hg.1			Coding	13,56	13,56	12,7	13,56
TC01002490.hg.1			Coding	16,71	16,61	16,3	17,41
TC15001153.hg.1			Coding	13,07	13,17	13,07	13,38
TC07000891.hg.1			Coding	19,64	19,64	19,64	19,64
TC04001677.hg.1			Coding	18,09	18,06	18,06	18,09
TC01002874.hg.1			Coding	19,85	19,85	19,85	19,85
TC16001114.hg.1			Coding	16,18	16,18	16,18	16,18
TC15002015.hg.1			Coding	13,66	13,85	14,88	14,64
TC08000253.hg.1			Coding	15,07	14,92	13,68	14,59
TC05000621.hg.1			Coding	15,04	14,83	13,2	14,7
TC10000104.hg.1			Coding	16,22	16,14	15,04	16,37
TC10002568.hg.1			NonCoding	19,93	19,93	19,93	19,93
TC22000010.hg.1			Coding	16,86	16,3	16,48	16,87
TC20000268.hg.1	MYL9	myosin light chain 9	Coding	13,92	13,45	14,07	13,86
TC05003313.hg.1	SPARC	secreted protein, acidic, cysteine-rich (osteonectin)	NonCoding	16,39	16,39	15,78	15,76
TC12001286.hg.1			Coding	15,23	15,23	15,23	15,21
TCUn_gl000220000001.hg.1	RNA5-8S5	RNA, 5.8S ribosomal 5	Coding	15,03	15,03	15,03	15,03
TC12000808.hg.1			Coding	13,78	13,78	13,78	13,78
TC19000978.hg.1	LOC730378	uncharacterized LOC730378	Coding	11,76	11,69	10,62	12,04
TC20000680.hg.1			Coding	14,16	13,79	14,73	14,73
TC12003194.hg.1			NonCoding	16,27	14,68	10,13	14,01
TC07002052.hg.1			Coding	16,79	15,89	14,45	14,55
TC06001423.hg.1			Coding	16,26	16,26	16,26	16,26
TC16000560.hg.1			Coding	19,93	19,93	19,93	19,93
TC07000779.hg.1			Coding	15,74	15,74	14,11	15,53
TC0X000053.hg.1	TMSB4X	thymosin beta 4, X-linked	Coding	15,71	15,71	15,71	15,71
TC18000016.hg.1	MYL12A	myosin light chain 12A	Coding	14,33	14,33	13,84	14,27
TC01006369.hg.1	NBPF9; NBPF14; NBPF10; NBPF19; NBPF8; NBPF25P; NBPF20	neuroblastoma breakpoint family, member 9; neuroblastoma breakpoint family, member 14; neuroblastoma breakpoint family, member 10; neuroblastoma breakpoint family, member 19; neuroblastoma breakpoint family, member 8; neuroblastoma breakpoint family, member 25, pseudogene; neuroblastoma breakpoint family, member 20	Coding	16,05	16,05	16,05	16,05
TC02003370.hg.1			NonCoding	12,83	12,98	13,75	13,76
TC10000760.hg.1			Coding	16,2	16,2	16,2	16,2
TC02002747.hg.1	FN1	fibronectin 1	Coding	15,05	15,05	15,05	15,05
TC15000202.hg.1			Coding	16,79	16,79	16,79	16,99
TC15001135.hg.1			Coding	16,79	16,79	16,79	16,99
TC14002151.hg.1			NonCoding	15,74	15,75	15,75	15,75
TC01003613.hg.1			Coding	15,98	15,97	15,85	16,56
TC0X001886.hg.1			NonCoding	16,39	16,39	16,39	16,39
TC15000696.hg.1			Coding	17,78	17,78	17,78	17,78
TC20000447.hg.1	MIR5095	microRNA 5095	Coding	16,03	16,09	16,39	16,78
TC15001505.hg.1	ANXA2	annexin A2	Coding	14,42	14,42	14,42	14,42
TC20000753.hg.1			Coding	15,22	15,22	15,2	15,22
TC15000651.hg.1			Coding	16,96	16,77	15,21	16,5
TC04002443.hg.1			NonCoding	16,42	15,86	13,85	13,29
TC02001801.hg.1			Coding	15,38	15,38	15,37	15,38
TC18000427.hg.1			Coding	13,8	13,19	13,87	13,89
TC02002144.hg.1			Coding	16,55	16,55	16,25	16,51
TC03002169.hg.1	RNU6-42P	RNA, U6 small nuclear 42, pseudogene	Coding	14,16	13,67	14,15	14,16
TC10000482.hg.1			Coding	15,29	15,06	15,14	15,82
TC13001204.hg.1			NonCoding	14,05	13,91	13,92	14,09
TC12002099.hg.1	UBB; UBC; RPS27A	ubiquitin B; ubiquitin C; ribosomal protein S27a	Coding	14,22	14,22	13,83	14,12
TC01002798.hg.1			Coding	17,05	17,05	17,05	17,05
TC15002179.hg.1	B2M	beta-2-microglobulin	NonCoding	13,28	13,28	13,28	12,84
TC0M000012.hg.1			Coding	17,2	17,62	14,26	15,03
TC11001230.hg.1	IFITM3	interferon induced transmembrane protein 3	Coding	15,83	15,92	16,18	16,18
TC19000146.hg.1	RPS28	ribosomal protein S28	Coding	13,32	13,12	13,95	13,9
TC22000848.hg.1			Coding	13,99	14,37	14,89	14,89
TC06000705.hg.1			Coding	18,02	18,02	18,02	18,02
TC21000938.hg.1	ATP5O	ATP synthase, H+ transporting, mitochondrial F1 complex, O subunit	NonCoding	13,56	13,56	12,29	13,42
TC03001296.hg.1			Coding	15,39	15,39	15,07	15,39
TC0X001123.hg.1	BCYRN1	brain cytoplasmic RNA 1	Coding	19,93	19,93	19,93	19,93
TC20000885.hg.1	RPS2P7	ribosomal protein S2 pseudogene 7	Coding	14,58	14,61	14,77	14,77
TC07000690.hg.1			Coding	19,93	19,93	19,93	19,93
TC01003175.hg.1			Coding	19,28	19,28	19,28	19,28
TC01006309.hg.1	NBPF9; NBPF10; NBPF14; NOTCH2NL; NBPF19; NBPF8; NBPF25P	neuroblastoma breakpoint family, member 9; neuroblastoma breakpoint family, member 10; neuroblastoma breakpoint family, member 14; notch 2 N-terminal like; neuroblastoma breakpoint family, member 19; neuroblastoma breakpoint family, member 8; neuroblastoma breakpoint family, member 25, pseudogene	Coding	15,42	15,42	15,39	15,42
TC05001189.hg.1			Coding	14,9	14,58	14,5	14,77
TC01006428.hg.1	NBPF9; NBPF15; NBPF14; NBPF20; NBPF1; NBPF10; NBPF19; NBPF8	neuroblastoma breakpoint family, member 9; neuroblastoma breakpoint family, member 15; neuroblastoma breakpoint family, member 14; neuroblastoma breakpoint family, member 20; neuroblastoma breakpoint family, member 1; neuroblastoma breakpoint family, member 10; neuroblastoma breakpoint family, member 19; neuroblastoma breakpoint family, member 8	Coding	15,49	15,49	15,49	15,49
TC14002059.hg.1	ACTN1	actinin, alpha 1	NonCoding	14,03	14,03	13,55	13,36
TC11000718.hg.1	CCND1	cyclin D1	Coding	15,35	15,35	14,67	14,68
TC17000248.hg.1			Coding	13	12,54	13	13
TC03001571.hg.1			Coding	15,99	15,99	14,11	15,19
TC17001688.hg.1			Coding	12,98	12,98	11,75	12,98
TC17001089.hg.1			Coding	15,64	15,66	15,53	15,72
TC11001479.hg.1			Coding	13,66	13,66	12,08	13,12
TC15000025.hg.1			Coding	13,63	13,86	14,77	14,03
TC15000138.hg.1			Coding	13,63	13,86	14,77	14,03
TC15000149.hg.1			Coding	13,63	13,86	14,77	14,03
TC15000208.hg.1			Coding	13,63	13,86	14,77	14,03
TC15001013.hg.1			Coding	13,63	13,86	14,77	14,03
TC15001052.hg.1			Coding	13,63	13,86	14,77	14,03
TC15001060.hg.1			Coding	13,63	13,86	14,77	14,03
TC15001064.hg.1			Coding	13,63	13,86	14,77	14,03
TC15001094.hg.1			Coding	13,63	13,86	14,77	14,03
TC15001114.hg.1			Coding	13,63	13,86	14,77	14,03
TC15001128.hg.1			Coding	13,63	13,86	14,77	14,03
TC15001155.hg.1			Coding	13,63	13,86	14,77	14,03
TC03002252.hg.1			NonCoding	12,36	13,24	12,4	13,24
TC12000880.hg.1			Coding	13,27	13,02	14,36	14,36
TC22001417.hg.1			NonCoding	15,97	15,91	14,27	13,88
TC19002618.hg.1	OAZ1	ornithine decarboxylase antizyme 1	Coding	13,81	13,81	13,29	13,59
TC17000491.hg.1			Coding	16,36	16,36	16,36	16,36
TC01002757.hg.1			Coding	17,01	16,72	15,96	17,01
TC19001852.hg.1			Coding	12,45	12,44	10,39	13,02
TC02001432.hg.1			Coding	19,93	19,93	19,93	19,93
TC06001323.hg.1			Coding	14,12	13,85	13,83	14,25
TC04000755.hg.1			Coding	15,89	15,89	15,89	15,89
TC20000662.hg.1			Coding	14,36	13,36	11,34	14,35
TC14001108.hg.1			Coding	19,93	19,93	19,93	19,93
TC01001057.hg.1			Coding	12,41	12,56	12,77	12,95
TC17002434.hg.1	YWHAE	tyrosine 3-monooxygenase/tryptophan 5-monooxygenase activation protein, epsilon	NonCoding	15,09	15,3	14,38	14,87
TC01003159.hg.1	RNVU1-17	RNA, variant U1 small nuclear 17	Coding	18,75	18,75	18,75	18,75
TC12002571.hg.1	PTPN11	protein tyrosine phosphatase, non-receptor type 11	NonCoding	12,91	13,04	13,82	13,56
TC13000757.hg.1			Coding	15,51	13,33	13,71	15,59
TC01001058.hg.1			Coding	12,91	11,89	11,88	14,26
TC01001059.hg.1			Coding	12,91	11,89	11,88	14,26
TC01001064.hg.1			Coding	12,91	11,89	11,88	14,26
TC01003066.hg.1			Coding	12,91	11,89	11,88	14,26
TC01003072.hg.1			Coding	12,91	11,89	11,88	14,26
TC01003075.hg.1			Coding	12,91	11,89	11,88	14,26
TC04000286.hg.1			Coding	12,91	11,89	11,88	14,26
TC04001186.hg.1			Coding	12,91	11,89	11,88	14,26
TC0Y000157.hg.1			Coding	12,91	11,89	11,88	14,26
TC13000005.hg.1			Coding	12,91	11,89	11,88	14,26
TC18000387.hg.1			Coding	12,91	11,89	11,88	14,26
TC21000002.hg.1			Coding	12,91	11,89	11,88	14,26
TC21000009.hg.1			Coding	12,91	11,89	11,88	14,26
TC21000022.hg.1			Coding	12,91	11,89	11,88	14,26
TC21000268.hg.1			Coding	12,91	11,89	11,88	14,26
TCUn_gl000221000003.hg.1			Coding	12,91	11,89	11,88	14,26
TCUn_gl000243000001.hg.1			Coding	12,91	11,89	11,88	14,26
TCUn_gl000247000001.hg.1			Coding	12,91	11,89	11,88	14,26
TC18000240.hg.1	RNU6-39P	RNA, U6 small nuclear 39, pseudogene	Coding	16,12	16,12	16,12	16,36
TC05003009.hg.1			NonCoding	16,45	16,36	16,45	16,45
TC0X001435.hg.1	CDR1	cerebellar degeneration related protein 1	Coding	13,59	13,69	14,53	14,59
TC05002481.hg.1			NonCoding	13,69	12,74	11,04	13,99
TC0M000017.hg.1			Coding	14,44	14,64	14,44	14,39
TC01000531.hg.1	YBX1	Y box binding protein 1	Coding	14,15	14,15	14,15	14,15
TC06000769.hg.1			Coding	15,83	15,79	15,74	16,22
TC11002177.hg.1	RNU6-16P	RNA, U6 small nuclear 16, pseudogene	Coding	15,1	15,13	15,1	15,34
TC01003427.hg.1			Coding	13,5	13,36	13,03	14,33
TC09001056.hg.1	RMRP	RNA component of mitochondrial RNA processing endoribonuclease	Coding	13,54	13,19	13,89	14,08
TC15001156.hg.1			Coding	12,9	12,77	14,25	13,37
TC14000273.hg.1			Coding	19,93	19,93	19,93	19,93
TC10001522.hg.1	PPP1R3C	protein phosphatase 1, regulatory subunit 3C	Coding	11,64	11,86	14,11	14,11
TC04000716.hg.1			Coding	13,3	13,34	13,35	13,35
TC05000336.hg.1	MAP1B	microtubule associated protein 1B	Coding	14,06	14,06	14,06	14,06
TC14000925.hg.1			Coding	13,39	13,39	12,2	12,97
TC15001193.hg.1	NOP10	NOP10 ribonucleoprotein	Coding	13,4	13,01	12,42	12,1
TC11002390.hg.1	HSPA8; SNORD14C	heat shock 70kDa protein 8; small nucleolar RNA, C/D box 14C	Coding	14,1	14,1	13,79	13,78
TC11002234.hg.1	MMP1	matrix metallopeptidase 1	Coding	14,53	14,58	10,16	12,35
TC09001602.hg.1	SNORA65	small nucleolar RNA, H/ACA box 65	Coding	12,19	11,47	13,11	13,32
TC09000687.hg.1	TMSB4XP4	thymosin beta 4, X-linked pseudogene 4	Coding	13,07	13,13	12,24	13,08
TC09002824.hg.1			NonCoding	12,35	12,84	14,13	14,13
TC11000172.hg.1	SNORA23	small nucleolar RNA, H/ACA box 23	Coding	13,04	12,87	14,24	14,3
TC05000402.hg.1	RNU5E-1; RNU5D-1	RNA, U5E small nuclear 1; RNA, U5D small nuclear 1	Coding	13,3	11,96	11,2	13,73
TC20001202.hg.1	MYL9	myosin light chain 9	NonCoding	12,85	12,61	13,2	13,03
TC06002303.hg.1			Coding	15,33	15,07	12,23	13,38
TC02002904.hg.1			Coding	14,64	15,02	15,02	15,02
TC06001958.hg.1	MIR548H3	microRNA 548h-3	Coding	14,02	13,79	13,93	14,08
TC03000195.hg.1			Coding	19,93	19,93	19,93	19,93
TC05000561.hg.1	MIR1244-1; MIR1244-2; MIR1244-3	microRNA 1244-1; microRNA 1244-2; microRNA 1244-3	Coding	13,52	12	12,91	14,67
TC12000172.hg.1	MIR1244-3; MIR1244-1; MIR1244-2	microRNA 1244-3; microRNA 1244-1; microRNA 1244-2	Coding	13,52	12	12,91	14,67
TC12001190.hg.1	MIR1244-1; MIR1244-2; MIR1244-3	microRNA 1244-1; microRNA 1244-2; microRNA 1244-3	Coding	13,52	12	12,91	14,67
TC13000978.hg.1	RPL21; RPL21P28	ribosomal protein L21; ribosomal protein L21 pseudogene 28	NonCoding	13,29	13,17	13,43	13,48
TC17000230.hg.1	SNORD3A	small nucleolar RNA, C/D box 3A	Coding	13,67	13,54	14,17	14,2
TC08002382.hg.1	RPL7	ribosomal protein L7	NonCoding	12,54	12,54	12,54	12,54
TC01004691.hg.1			NonCoding	13,08	12,81	13,26	13,09
TC10000047.hg.1	NET1	neuroepithelial cell transforming 1	Coding	14,34	14,34	14,34	14,34
TC01000007.hg.1	LINC01061	long intergenic non-protein coding RNA 1061	Coding	12,12	12,85	11,76	12,3
TC01001876.hg.1	LINC01061	long intergenic non-protein coding RNA 1061	Coding	12,12	12,85	11,76	12,3
TC01002067.hg.1			Coding	12,12	12,85	11,76	12,3
TC01002069.hg.1			Coding	12,12	12,85	11,76	12,3
TC01003863.hg.1			Coding	12,12	12,85	11,76	12,3
TC06000847.hg.1			Coding	15,65	15,59	15,65	15,65
TC01000013.hg.1			Coding	16,08	13,84	12,66	15,05
TC09001644.hg.1			Coding	19,93	19,93	19,93	19,93
TC11002033.hg.1			Coding	12,96	13,48	13,48	13,48
TC09001285.hg.1			Coding	19,93	19,93	19,93	19,93
TC01003856.hg.1			Coding	13,46	12	7,28	12,74
TC01004035.hg.1			Coding	13,46	12	7,28	12,74
TC10001355.hg.1			Coding	18,86	18,85	18,83	18,85
TC10001102.hg.1			Coding	16,05	15,41	15,41	16,04
TC07002093.hg.1			NonCoding	13,94	13,94	13,94	13,94
TC10000164.hg.1	YWHAZP3	tyrosine 3-monooxygenase/tryptophan 5-monooxygenase activation protein, zeta pseudogene 3	Coding	12,56	12,55	11,5	11,99
TC15002609.hg.1			NonCoding	12,4	12,52	10,7	11,26
TC02001763.hg.1			Coding	14,45	14,45	14,45	14,45
TC19000735.hg.1	RPS11	ribosomal protein S11	Coding	14,47	14,63	14,65	14,65
TC15002020.hg.1			Coding	13,04	12,78	13,23	14,01
TC15002023.hg.1			Coding	13,04	12,78	13,23	14,01
TC15002027.hg.1			Coding	13,04	12,78	13,23	14,01
TC15002030.hg.1			Coding	13,04	12,78	13,23	14,01
TC15002033.hg.1			Coding	13,04	12,78	13,23	14,01
TC15002037.hg.1			Coding	13,04	12,78	13,23	14,01
TC15002040.hg.1			Coding	13,04	12,78	13,23	14,01
TC15002042.hg.1			Coding	13,04	12,78	13,23	14,01
TC15002045.hg.1			Coding	13,04	12,78	13,23	14,01
TC15002048.hg.1			Coding	13,04	12,78	13,23	14,01
TC20000340.hg.1			Coding	13,95	13,92	13,46	13,76
TC19001223.hg.1			Coding	19,69	19,69	19,69	19,69
TC01003545.hg.1			Coding	14,27	14,16	13,55	14,27
TC03001254.hg.1			Coding	14,39	14,39	14,39	14,39
TC01006368.hg.1	NBPF14; NBPF19; NBPF8	neuroblastoma breakpoint family, member 14; neuroblastoma breakpoint family, member 19; neuroblastoma breakpoint family, member 8	Coding	14,55	14,55	14,39	14,55
TC19000560.hg.1			Coding	19,93	19,93	19,93	19,93
TC19000039.hg.1	RPS15	ribosomal protein S15	Coding	10,95	11,38	11,91	11,97
TC13000716.hg.1			Coding	12,85	12,75	12,6	13,31
TC02001990.hg.1			Coding	15,19	15,22	14,47	14,7
TC01004051.hg.1			Coding	12,85	13,37	10,33	14,66
TC02004241.hg.1			NonCoding	12,76	12,95	11,38	12,2
TC12000881.hg.1	PTPN11	protein tyrosine phosphatase, non-receptor type 11	Coding	14,44	14,42	14,46	14,46
TC07001721.hg.1			Coding	13,9	13,9	13,15	13,9
TC07003062.hg.1			NonCoding	13,18	12,99	12,41	13,02
TC19000699.hg.1	EMP3	epithelial membrane protein 3	Coding	12,94	13,29	12,36	12,61
TC14000354.hg.1			Coding	11,46	11,46	11,46	11,46
TC01004689.hg.1			NonCoding	13,61	13,61	13,11	13,6
TC05001562.hg.1			Coding	14,14	14,14	11,51	14,07
TC18000083.hg.1			Coding	12,6	12,04	10,38	12,63
TC01004688.hg.1			NonCoding	14,03	13,89	13,93	14,14
TC03001056.hg.1			Coding	13,63	13,62	12,34	12,33
TC14000017.hg.1			Coding	12,72	12,22	10	12,74
TC22000448.hg.1			Coding	12,72	12,22	10	12,74
TC22000453.hg.1			Coding	12,72	12,22	10	12,74
TC08000392.hg.1			Coding	19,93	19,93	19,93	19,93
TC14000004.hg.1			Coding	12,79	12,38	13,03	13,34
TC12000633.hg.1			Coding	14,31	14,18	12,42	12,39
TC03002138.hg.1			Coding	19,53	19,53	19,53	19,53
TC17000844.hg.1			Coding	14,46	14,46	14,46	14,46
TC05001810.hg.1	VTRNA2-1	vault RNA 2-1	Coding	11,81	11,63	14,96	14,34
TC10000079.hg.1			Coding	14,52	14,22	14,43	14,52
TC11003499.hg.1	COX8A	cytochrome c oxidase subunit VIIIA (ubiquitous)	Coding	12,17	12,26	12,17	12,49
TC18001003.hg.1	RPL17; SNORD58B; RPL17-C18orf32	ribosomal protein L17; small nucleolar RNA, C/D box 58B; RPL17-C18orf32 readthrough	Coding	12,68	12,68	12,68	12,68
TC17001869.hg.1	ATP5H	ATP synthase, H+ transporting, mitochondrial Fo complex subunit D	Coding	12,86	12,88	12,78	12,73
TC02000767.hg.1	RNU4ATAC	RNA, U4atac small nuclear (U12-dependent splicing)	Coding	12,17	11,69	13,74	14,49
TC15002052.hg.1			Coding	11,3	11,19	12,92	12,18
TC15002053.hg.1			Coding	11,3	11,19	12,92	12,18
TC15000167.hg.1			Coding	12,49	12,61	11,51	13,05
TC15001126.hg.1			Coding	12,49	12,61	11,51	13,05
TC11003311.hg.1	MMP1	matrix metallopeptidase 1	NonCoding	13,4	13,18	9,11	11,94
TC17000060.hg.1	KIF1C	kinesin family member 1C	Coding	13,76	13,74	14,3	14,3
TC0X000165.hg.1			Coding	12,46	12,46	11,56	12,46
TC15001612.hg.1	UACA	uveal autoantigen with coiled-coil domains and ankyrin repeats	Coding	13,64	13,64	13,4	13,53
TC11003483.hg.1	EEF1G; MIR3654	eukaryotic translation elongation factor 1 gamma; microRNA 3654	Coding	12,59	12,74	12,76	12,78
TC20000529.hg.1			Coding	15,71	15,71	15,25	15,71
TC08000647.hg.1			Coding	12,7	12,51	11,17	12,7
TC01003274.hg.1			Coding	15,7	15,49	15,7	15,7
TC01005671.hg.1			NonCoding	13,21	12,78	12,65	13,72
TC16001143.hg.1			Coding	13,99	13,17	14,07	14,22
TC05000222.hg.1			Coding	12,03	12,65	11,8	13,24
TC19001622.hg.1			Coding	12,73	12,73	10,57	13,95
TC01001159.hg.1			Coding	12,77	12,77	10,49	12,77
TC12001939.hg.1	CORO1C	coronin, actin binding protein, 1C	Coding	13,46	13,46	13,16	13,46
TC0M000026.hg.1			NonCoding	13,68	13,73	13,23	13,73
TC02003695.hg.1			NonCoding	10,9	10,41	10,91	11,32
TC05000734.hg.1	VTRNA1-1	vault RNA 1-1	Coding	12,73	12,48	9,19	12,13
TC02000796.hg.1			Coding	12,73	12,1	10,23	12,61
TC02000797.hg.1			Coding	12,73	12,1	10,23	12,61
TC02000810.hg.1			Coding	12,73	12,1	10,23	12,61
TC02000812.hg.1			Coding	12,73	12,1	10,23	12,61
TC01002501.hg.1			Coding	10,84	11,24	8,36	11,55
TC02004223.hg.1			NonCoding	11,86	12,13	12,87	12,87
TC15000210.hg.1			Coding	12,5	12,49	11,45	13,11
TC03001256.hg.1			Coding	12,87	12,74	12,73	13,19
TC15000548.hg.1			Coding	12,29	11,46	12,89	12,23
TC11001451.hg.1			Coding	12,83	12,36	12,55	14,23
TC10000761.hg.1			Coding	12,21	12,21	11,67	12,24
TC14000016.hg.1			Coding	11,83	11,77	9,6	12,41
TC05001432.hg.1			Coding	13,15	12,69	13,15	13,15
TC05003112.hg.1			NonCoding	19,93	19,93	19,93	19,93
TC06000615.hg.1	HSP90AB1	heat shock protein 90kDa alpha (cytosolic), class B member 1	Coding	12,19	12,19	11,38	12,19
TC06001041.hg.1			Coding	12,81	12,81	12,81	12,81
TC13000659.hg.1			Coding	13,07	13,11	13,11	13,11
TC19001521.hg.1	RPS16	ribosomal protein S16	Coding	12,42	12,77	14,4	13,72
TC01004716.hg.1			NonCoding	12,53	12,29	10,2	12,55
TC09001165.hg.1			Coding	12,35	12,47	10,96	12,75
TC14000845.hg.1			Coding	12,42	12,42	12,13	12,42
TC03001495.hg.1	ARF4	ADP-ribosylation factor 4	Coding	13,03	13,03	12,4	12,98
TC01001170.hg.1			Coding	12,99	12,99	10,55	12,99
TC17001655.hg.1			Coding	15,67	15,46	15,51	15,67
TC15001579.hg.1	RPL4; SNORD18C	ribosomal protein L4; small nucleolar RNA, C/D box 18C	Coding	13,01	12,82	13,16	13,16
TC06001003.hg.1			Coding	16,4	16,4	16,4	15,72
TC16001514.hg.1			NonCoding	13,39	13,38	11,59	13,39
TC01003429.hg.1			Coding	11,12	11,09	10,28	11,44
TC15001568.hg.1	RNU6-19P	RNA, U6 small nuclear 19, pseudogene	Coding	12,69	12,74	11,88	12,89
TC15001042.hg.1	MIR1268A	microRNA 1268a	Coding	13,12	13,3	12,99	13,42
TC10000791.hg.1			Coding	14,57	14,37	12,73	14,16
TC05001697.hg.1			Coding	13,38	13,35	13,35	13,38
TC02001601.hg.1			Coding	12,61	12,36	12,91	13,23
TC10001160.hg.1	KIF5B	kinesin family member 5B	Coding	13,36	13,39	11,43	12,3
TC02000354.hg.1			Coding	12,82	13,17	12,44	14,47
TC18000895.hg.1			NonCoding	12,79	12,8	12,14	12,79
TC12002757.hg.1			NonCoding	10,42	11,13	11,33	11,36
TC02001959.hg.1	MIR1285-2	microRNA 1285-2	Coding	12,53	12,13	11,56	12,66
TC18000050.hg.1			Coding	10,94	10,94	10,77	10,94
TC03000304.hg.1	MIR566	microRNA 566	Coding	17,35	17,35	17,24	17,35
TC03001759.hg.1	FTH1P4	ferritin, heavy polypeptide 1 pseudogene 4	Coding	13,62	13,62	13,61	13,62
TC05003156.hg.1			NonCoding	11,92	12,1	13,58	12,05
TC08000494.hg.1			Coding	13,02	12,97	13,02	13,02
TC19000360.hg.1	UBA52	ubiquitin A-52 residue ribosomal protein fusion product 1	Coding	13,65	13,61	13,65	13,65
TC07001801.hg.1			Coding	13,44	12,69	13,15	13,82
TC06000347.hg.1	TUBB	tubulin, beta class I	Coding	12,9	12,96	13,19	13,19
TC12001658.hg.1			Coding	13,02	12,83	13,02	13,02
TC17001238.hg.1	SNORD3C	small nucleolar RNA, C/D box 3C	Coding	12,62	12,04	12,11	13,03
TC19000344.hg.1	RPL18A	ribosomal protein L18a	Coding	12,5	12,5	12,84	12,84
TC20000373.hg.1			Coding	15,73	15,73	15,73	15,73
TC15000342.hg.1	B2M	beta-2-microglobulin	Coding	12,28	12,28	12,21	12,28
TC05001955.hg.1	SPARC	secreted protein, acidic, cysteine-rich (osteonectin)	Coding	12,54	12,54	12,03	12,25
TC06001884.hg.1			Coding	13,1	13,1	13,03	13,1
TC04001118.hg.1			Coding	13,85	13,42	12,13	14,53
TC15000015.hg.1			Coding	11,89	11,81	9,89	12,35
TC01004112.hg.1			NonCoding	14,51	14,51	14,29	14,51
TC03000677.hg.1	RAB7A	RAB7A, member RAS oncogene family	Coding	13,54	13,54	12,1	12,69
TC16001920.hg.1			NonCoding	11,86	11,75	11,86	11,86
TC0M000016.hg.1			Coding	13,69	13,8	11,77	12,51
TC06002848.hg.1	PTP4A1	protein tyrosine phosphatase type IVA, member 1	NonCoding	11,3	11,11	9,21	11
TC01002356.hg.1			Coding	14,81	13,64	14,22	14,09
TC04002392.hg.1			NonCoding	11,52	11,55	10,77	11,98
TC04002789.hg.1			NonCoding	11,69	11,78	12,22	12,54
TC13000282.hg.1			Coding	12,72	12,55	11,66	13,63
TC18000535.hg.1			Coding	13,49	13,31	11,3	13,49
TC03001108.hg.1			Coding	12,91	12,69	12,69	13,46
TC18000541.hg.1			Coding	12,61	12,61	11,6	12,61
TC10001393.hg.1	MIR1256	microRNA 1256	Coding	13,4	12,35	12,98	14,11
TC08000782.hg.1			Coding	14,59	13,15	13,66	14,83
TC03002048.hg.1			Coding	19,93	19,93	19,92	19,93
TC19000316.hg.1	TPM4	tropomyosin 4	Coding	12,87	12,87	12,87	12,87
TC09000926.hg.1	RNU6-14P	RNA, U6 small nuclear 14, pseudogene	Coding	12,16	12,14	12,12	12,22
TC02000617.hg.1	MAP4K4	mitogen-activated protein kinase kinase kinase kinase 4	Coding	13,22	13,22	12,4	12,56
TC01001423.hg.1	DDR2	discoidin domain receptor tyrosine kinase 2	Coding	12,13	11,9	13,79	13,89
TC03001408.hg.1	RHOA	ras homolog family member A	Coding	13,76	13,76	13,55	13,56
TC11002536.hg.1			NonCoding	11,55	11,41	11,11	11,82
TC06001021.hg.1			Coding	12,2	12,2	10,62	12,2
TC06002227.hg.1			Coding	15,47	13,51	8,26	10,79
TC09001166.hg.1	MIR1299	microRNA 1299	Coding	13,85	13,57	13,8	14,69
TC19001054.hg.1	EEF2	eukaryotic translation elongation factor 2	Coding	13,04	13,05	13,15	13,24
TC02002994.hg.1			NonCoding	14,21	13,15	9,8	12,17
TC0M000019.hg.1			Coding	10,95	11,09	9,91	12,37
TC02002028.hg.1			Coding	12,6	12,41	10,24	12,6
TC13000442.hg.1			Coding	11,75	11,67	9,59	12,08
TC21000279.hg.1			Coding	11,75	11,67	9,59	12,08
TC20000106.hg.1			Coding	11,11	11,33	11,7	11,76
TC17000473.hg.1	RPL19	ribosomal protein L19	Coding	13,38	13,46	13,5	13,5
TC11002704.hg.1			NonCoding	14,66	14,97	13,07	14,92
TC02001002.hg.1			Coding	11,24	11,24	10,62	11,22
TC07000320.hg.1			Coding	14,17	14,17	14,17	14,17
TC12001816.hg.1			Coding	12,68	12,57	12,57	12,93
TC06000695.hg.1			Coding	13,1	13,1	13,1	13,1
TC0X000862.hg.1			Coding	12,03	12,07	12,5	12,6
TC02001711.hg.1			Coding	12,14	12,13	11,04	12,25
TC04001514.hg.1	ANXA5	annexin A5	Coding	13,87	13,87	13,87	13,87
TC19002293.hg.1	AES	amino-terminal enhancer of split	NonCoding	12,59	12,45	11,57	11,86
TC12001868.hg.1			Coding	14,4	14,4	14,22	14,4
TC0X001669.hg.1			NonCoding	11,26	11,09	11,39	12,34
TC22000400.hg.1			Coding	14,12	14,12	14,01	13,92
TC18000118.hg.1			Coding	14,25	14,25	13,73	14,25
TC13000352.hg.1			Coding	11,54	11,47	12,78	12,79
TC05001425.hg.1			Coding	13,51	13,51	13,51	13,51
TC01003015.hg.1	CSDE1	cold shock domain containing E1, RNA binding	Coding	12,37	12,37	11,46	12,37
TC01004113.hg.1			NonCoding	12,09	11,58	10,54	12,91
TC11000580.hg.1	RNU6-45P	RNA, U6 small nuclear 45, pseudogene	Coding	11,31	11,5	10,74	12,04
TC04000569.hg.1	RNU6-35P	RNA, U6 small nuclear 35, pseudogene	Coding	11,27	11,71	11,77	11,99
TC09000477.hg.1	LOC100422296	parkinson protein 7 pseudogene	Coding	12,38	11,92	11,86	14,94
TC08001474.hg.1	MIR1273A	microRNA 1273a	Coding	19,93	19,93	19,93	19,93
TC02000811.hg.1			Coding	11,63	11,42	9,28	12,05
TC02002310.hg.1			Coding	11,63	11,42	9,28	12,05
TC02002334.hg.1			Coding	11,63	11,42	9,28	12,05
TC09000251.hg.1			Coding	11,63	11,42	9,28	12,05
TC09000299.hg.1			Coding	11,63	11,42	9,28	12,05
TC09001108.hg.1			Coding	11,63	11,42	9,28	12,05
TC09001121.hg.1			Coding	11,63	11,42	9,28	12,05
TC09001148.hg.1			Coding	11,63	11,42	9,28	12,05
TC09001172.hg.1			Coding	11,63	11,42	9,28	12,05
TC22000446.hg.1			Coding	11,63	11,42	9,28	12,05
TC09001473.hg.1	TXN	thioredoxin	Coding	12,77	12,77	12,2	12,77
TC19000232.hg.1	CALR	calreticulin	Coding	12,14	12,16	11,01	12,12
TC02004814.hg.1			NonCoding	13,67	13,61	12,25	12,09
TC09000495.hg.1	ANP32B	acidic nuclear phosphoprotein 32 family member B	Coding	13,08	12,9	13,48	13,48
TC02003914.hg.1			NonCoding	13,14	11,99	10,13	11,87
TC07001196.hg.1			Coding	12,5	12,5	10,77	12,5
TC11003382.hg.1	THY1	Thy-1 cell surface antigen	NonCoding	11,48	11,26	11,1	10,85
TC05001003.hg.1			Coding	11,18	10,97	8,97	11,18
TC02002361.hg.1			Coding	19,93	19,93	19,93	19,93
TC0X001223.hg.1	RNU6-30P	RNA, U6 small nuclear 30, pseudogene	Coding	12,92	12,76	12,74	13,31
TC06002355.hg.1	OR2J2	olfactory receptor, family 2, subfamily J, member 2	NonCoding	11,99	10,43	8,74	10,6
TC0M000011.hg.1			Coding	12,48	12,27	11,22	12,4
TC18000218.hg.1			Coding	12,02	11,59	10,97	12,77
TC02003238.hg.1	SPTBN1	spectrin, beta, non-erythrocytic 1	NonCoding	12,63	12,64	11,84	11,88
TC12000803.hg.1	HSP90B1; MIR3652	heat shock protein 90kDa beta (Grp94), member 1; microRNA 3652	Coding	12,7	12,39	10,17	11,73
TC01004111.hg.1			NonCoding	13,14	13,1	10,67	11,42
TC0X001371.hg.1			Coding	11,37	11,67	11,67	11,77
TC17002421.hg.1			NonCoding	11,36	11,29	12,48	12,24
TC03000437.hg.1			Coding	12,15	11,75	12,13	12,19
TC02000077.hg.1			Coding	19,93	19,93	19,93	19,93
TC04001188.hg.1			Coding	14,44	12,64	14,12	15,34
TC04001190.hg.1			Coding	14,44	12,64	14,12	15,34
TC0X001875.hg.1			NonCoding	11,79	12,31	12,55	12,63
TC01001087.hg.1	RNVU1-6	RNA, variant U1 small nuclear 6	Coding	11,08	11,08	11,08	11,08
TC01002027.hg.1			Coding	13,14	12,79	13	13,33
TC02001783.hg.1			Coding	13,16	13,08	13,16	13,16
TC01002633.hg.1			Coding	12,73	12,73	11,07	12,73
TC22001301.hg.1			NonCoding	15,04	15,08	15,34	15,05
TC16001172.hg.1	DYNC1LI2	dynein, cytoplasmic 1, light intermediate chain 2	Coding	12,7	12,56	12,46	12,7
TC15002776.hg.1	PKM	pyruvate kinase, muscle	Coding	11,91	11,91	11,75	11,43
TC10000128.hg.1			Coding	13,85	13,85	12,11	13,85
TC01006302.hg.1	NBPF15	neuroblastoma breakpoint family, member 15	Coding	12,83	12,83	12,83	12,83
TC12002207.hg.1			NonCoding	12,43	12,43	11,81	11,77
TC14000548.hg.1			Coding	11,35	12,02	12,55	12,4
TC11003475.hg.1	RPS13	ribosomal protein S13	Coding	12,98	12,8	12,14	13,1
TC17000226.hg.1	SNORD3B-1	small nucleolar RNA, C/D box 3B-1	Coding	12,35	11,83	11,98	13,41
TC17001231.hg.1	SNORD3B-2	small nucleolar RNA, C/D box 3B-2	Coding	12,35	11,83	11,98	13,41
TC01002611.hg.1	PRDX1	peroxiredoxin 1	Coding	12,9	12,85	11,56	11,81
TC16001381.hg.1	RPS2	ribosomal protein S2	NonCoding	13,41	12,92	13,12	13,89
TC14001936.hg.1	NEDD8	neural precursor cell expressed, developmentally down-regulated 8	NonCoding	11,48	11,87	11,81	11,37
TC02000338.hg.1			Coding	12,53	12,25	12,41	12,53
TC01001106.hg.1	NBPF1; NBPF12; NBPF15; NBPF25P	neuroblastoma breakpoint family, member 1; neuroblastoma breakpoint family, member 12; neuroblastoma breakpoint family, member 15; neuroblastoma breakpoint family, member 25, pseudogene	Coding	12,95	12,95	12,95	12,95
TC19000423.hg.1			Coding	15,6	13,92	10,76	12,51
TC03000823.hg.1			Coding	11,75	11,75	11,15	11,75
TC19001337.hg.1			Coding	12,03	11,27	11,25	13,63
TC02000419.hg.1			Coding	12,34	12,34	12,34	12,34
TC03000120.hg.1			Coding	11,66	12,21	9,69	11,96
TC02002449.hg.1			Coding	13,49	11,39	8,74	13,55
TC05000673.hg.1	MIR4461	microRNA 4461	Coding	11,16	12,36	9,05	12,35
TC04001350.hg.1			Coding	11,68	11,03	9,28	11,89
TC03000927.hg.1			Coding	19,93	19,93	19,93	19,93
TC0X001136.hg.1			Coding	10,73	10,76	9,28	10,13
TC12000231.hg.1			Coding	12,95	12,9	10,86	11,93
TC22000463.hg.1			Coding	19,33	19,33	19,33	19,33
TC06002826.hg.1			NonCoding	12,79	13,11	12,51	12,7
TC09001189.hg.1			Coding	11,66	11,66	11,41	11,66
TC01001060.hg.1			Coding	11,71	10,73	8,69	11,62
TC01001065.hg.1			Coding	11,71	10,73	8,69	11,62
TC01003071.hg.1			Coding	11,71	10,73	8,69	11,62
TC01003074.hg.1			Coding	11,71	10,73	8,69	11,62
TC02000798.hg.1			Coding	11,71	10,73	8,69	11,62
TC02000799.hg.1			Coding	11,71	10,73	8,69	11,62
TC02002088.hg.1			Coding	11,71	10,73	8,69	11,62
TC02002304.hg.1			Coding	11,71	10,73	8,69	11,62
TC02002306.hg.1			Coding	11,71	10,73	8,69	11,62
TC02002308.hg.1			Coding	11,71	10,73	8,69	11,62
TC02002314.hg.1			Coding	11,71	10,73	8,69	11,62
TC04000288.hg.1			Coding	11,71	10,73	8,69	11,62
TC04001183.hg.1			Coding	11,71	10,73	8,69	11,62
TC04001185.hg.1			Coding	11,71	10,73	8,69	11,62
TC09000144.hg.1			Coding	11,71	10,73	8,69	11,62
TC09000224.hg.1			Coding	11,71	10,73	8,69	11,62
TC09000487.hg.1			Coding	11,71	10,73	8,69	11,62
TC09001016.hg.1			Coding	11,71	10,73	8,69	11,62
TC09001091.hg.1			Coding	11,71	10,73	8,69	11,62
TC09001386.hg.1			Coding	11,71	10,73	8,69	11,62
TC0Y000047.hg.1			Coding	11,71	10,73	8,69	11,62
TC14000013.hg.1			Coding	11,71	10,73	8,69	11,62
TC14000019.hg.1			Coding	11,71	10,73	8,69	11,62
TC15000017.hg.1			Coding	11,71	10,73	8,69	11,62
TC15001032.hg.1			Coding	11,71	10,73	8,69	11,62
TC18000080.hg.1			Coding	11,71	10,73	8,69	11,62
TC18000386.hg.1			Coding	11,71	10,73	8,69	11,62
TC21000003.hg.1			Coding	11,71	10,73	8,69	11,62
TC21000019.hg.1			Coding	11,71	10,73	8,69	11,62
TC22000451.hg.1			Coding	11,71	10,73	8,69	11,62
TC4_gl000194_random000001.hg.1			Coding	11,71	10,73	8,69	11,62
TCUn_gl000213000002.hg.1			Coding	11,71	10,73	8,69	11,62
TCUn_gl000213000003.hg.1			Coding	11,71	10,73	8,69	11,62
TCUn_gl000213000005.hg.1			Coding	11,71	10,73	8,69	11,62
TCUn_gl000243000002.hg.1			Coding	11,71	10,73	8,69	11,62
TC10002273.hg.1			NonCoding	10,85	10,97	10,7	10,7
TC15000226.hg.1	GREM1	gremlin 1, DAN family BMP antagonist	Coding	12,84	12,87	12,54	12,62
TC16000853.hg.1			Coding	12,26	12,31	10,72	12,16
TC10001163.hg.1	ITGB1	integrin beta 1	Coding	12,57	12,53	11,57	11,78
TC15000461.hg.1			Coding	7,97	11,65	11,44	11,89
TC01003236.hg.1			Coding	12,4	12,2	12,4	12,4
TC01005883.hg.1	TAGLN2	transgelin 2	NonCoding	11,23	11,24	9,85	10,71
TC10000426.hg.1			Coding	12,15	11,66	12,15	12,15
TC11001417.hg.1	EIF4G2	eukaryotic translation initiation factor 4 gamma, 2	Coding	12,29	12,29	11,12	11,92
TC03002293.hg.1			NonCoding	13,25	13,25	13,25	13,25
TC13001372.hg.1			NonCoding	12,47	11,85	8,56	8,81
TC07000972.hg.1	RNY4	RNA, Ro-associated Y4	Coding	13,34	13,29	12,9	13,34
TC16000282.hg.1			Coding	12,08	11,83	10,9	11,33
TC11002359.hg.1	RPS25	ribosomal protein S25	Coding	11,72	11,86	11,86	11,92
TC15001265.hg.1			Coding	11,51	11,01	8,06	11,93
TC05000382.hg.1			Coding	11,86	12,05	11,18	12,02
TC01003076.hg.1			Coding	10,72	10,72	10,72	10,72
TC12000502.hg.1	RPL41	ribosomal protein L41	Coding	11,62	11,62	11,62	11,62
TC08000104.hg.1			Coding	10,75	9,3	9,77	11,22
TC11001648.hg.1			Coding	14,49	12,89	9,02	10,68
TC13000715.hg.1	HNRNPA3P5	heterogeneous nuclear ribonucleoprotein A3 pseudogene 5	Coding	11,4	10,96	12,12	11,77
TC01005800.hg.1			NonCoding	10,8	11,03	10,12	10,92
TC10001912.hg.1			NonCoding	11,78	10,72	9,87	11,75
TC0X000613.hg.1	LOC101928495	uncharacterized LOC101928495	Coding	11,63	11,66	11,68	11,68
TC03003290.hg.1	MUC4	mucin 4, cell surface associated	NonCoding	11,79	11,35	11,49	11,48
TC10000286.hg.1			Coding	11,59	10,63	8,46	11,4
TC04000748.hg.1	RPS3A; SNORD73A	ribosomal protein S3A; small nucleolar RNA, C/D box 73A	Coding	12,13	12,08	12,13	12,13
TC12000715.hg.1			Coding	10,96	10,73	10,23	11,74
TC05003242.hg.1	VDAC1	voltage-dependent anion channel 1	NonCoding	11,35	11,49	10,04	11,15
TC02002439.hg.1			Coding	11,44	9,54	9,29	11,64
TC17001233.hg.1	SNORD3D	small nucleolar RNA, C/D box 3D	Coding	12,22	11,79	11,91	13,22
TC07001667.hg.1			Coding	12,73	12,72	12,45	12,73
TC02001429.hg.1			Coding	11,43	11,43	11,2	11,32
TC08001621.hg.1			Coding	13,72	13,72	13,62	13,72
TC01002023.hg.1			Coding	12,18	12,18	11,26	12,18
TC0X000353.hg.1	MSN	moesin	Coding	12,5	12,61	10,86	11,53
TC03001366.hg.1			Coding	11,67	10,46	11,69	14,09
TC17000881.hg.1			Coding	11,86	11,5	11,23	14,1
TC04001368.hg.1			Coding	11,54	9,81	9,36	11,51
TC11002486.hg.1			NonCoding	12,52	12,52	11,03	11,66
TC20000856.hg.1			Coding	11,45	11,45	10,11	11,52
TC10001434.hg.1			Coding	12,61	12,61	12,61	12,61
TC02004870.hg.1			NonCoding	12,34	12,51	9,95	11,07
TC01002620.hg.1			Coding	9,5	9,5	8,97	9,05
TC01006431.hg.1	NBPF9; NBPF15; NBPF14; NBPF20; NBPF1; NBPF10; NBPF19; NBPF8	neuroblastoma breakpoint family, member 9; neuroblastoma breakpoint family, member 15; neuroblastoma breakpoint family, member 14; neuroblastoma breakpoint family, member 20; neuroblastoma breakpoint family, member 1; neuroblastoma breakpoint family, member 10; neuroblastoma breakpoint family, member 19; neuroblastoma breakpoint family, member 8	Coding	11,72	11,72	11,49	11,72
TC09002591.hg.1			NonCoding	10,79	10,71	9,89	10,24
TC01006068.hg.1			NonCoding	11,86	11,86	10,06	10,88
TC13000194.hg.1			Coding	12,34	11,59	11,46	12,37
TC11002193.hg.1			Coding	11,37	11,37	10,78	11,37
TC17001036.hg.1	PFN1	profilin 1	Coding	11,12	11,12	11,12	10,89
TC01001854.hg.1			Coding	10,47	10,52	9,56	10,63
TC06000946.hg.1			Coding	17,13	17,13	17,13	17,13
TC0X000103.hg.1			Coding	11,8	11,8	11,77	11,8
TC08001385.hg.1	REXO1L1P; REXO1L2P	REX1, RNA exonuclease 1 homolog-like 1, pseudogene; REX1, RNA exonuclease 1 homolog-like 2, pseudogene	Coding	11,91	11,75	11,93	12,24
TC01003860.hg.1			Coding	9,43	10,14	9,84	10,54
TC03001553.hg.1			Coding	11,37	11,37	10,88	11,37
TC0X000518.hg.1	MIR548AN	microRNA 548an	Coding	11,36	10,89	10,44	12,18
TC06001005.hg.1			Coding	10,58	10,58	10,58	10,58
TC02000955.hg.1			Coding	12,67	12,66	11,6	11,46
TC10002835.hg.1	RPL13AP6	ribosomal protein L13a pseudogene 6	NonCoding	11,56	11,71	11,81	11,94
TC16000566.hg.1			Coding	12,44	12,44	11,65	12,44
TC04001397.hg.1	RNU6-34P	RNA, U6 small nuclear 34, pseudogene	Coding	11,91	12,92	12,41	13,42
TCUn_gl000221000001.hg.1			Coding	9,73	11,05	10,8	10,64
TC04001040.hg.1			Coding	11,28	11,28	8,68	11,28
TC01002873.hg.1			Coding	11,32	11,02	9,8	11,32
TC10000126.hg.1	VIM	vimentin	Coding	12,26	12,26	12,26	12,26
TC07001604.hg.1	RNU6-10P	RNA, U6 small nuclear 10, pseudogene	Coding	10,94	11,05	11,65	12,3
TC0M000027.hg.1			NonCoding	15,12	15,37	10,23	12,92
TC17001065.hg.1			Coding	12,16	11,33	9,75	11,89
TC08000533.hg.1	REXO1L1P; REXO1L2P	REX1, RNA exonuclease 1 homolog-like 1, pseudogene; REX1, RNA exonuclease 1 homolog-like 2, pseudogene	Coding	12,23	11,8	12,01	12,55
TC01005350.hg.1	STMN1	stathmin 1	NonCoding	11,35	11,95	10,1	11,35
TC12000461.hg.1	HNRNPA1; HNRNPA1P10; HNRNPA1L2	heterogeneous nuclear ribonucleoprotein A1; heterogeneous nuclear ribonucleoprotein A1 pseudogene 10; heterogeneous nuclear ribonucleoprotein A1-like 2	Coding	11,35	11,44	12,47	12,53
TC02000932.hg.1			Coding	12,79	12,73	11,84	12,84
TC07001120.hg.1	ACTB	actin, beta	Coding	12,08	12,08	12,08	12,08
TC13001558.hg.1			NonCoding	12,31	11,91	12,01	12,66
TC01003107.hg.1			Coding	11,36	11,34	11,35	12,44
TC01003431.hg.1			Coding	11,36	11,34	11,35	12,44
TC01003434.hg.1			Coding	11,36	11,34	11,35	12,44
TC01003437.hg.1			Coding	11,36	11,34	11,35	12,44
TC01003440.hg.1			Coding	11,36	11,34	11,35	12,44
TC06000305.hg.1			Coding	11,36	11,34	11,35	12,44
TC06002082.hg.1			Coding	11,36	11,34	11,35	12,44
TC03000139.hg.1			Coding	11,35	11,28	11,57	11,53
TC01002048.hg.1			Coding	11,36	11,34	11,35	12,44
TC22000672.hg.1	RNU6-28P	RNA, U6 small nuclear 28, pseudogene	Coding	10,77	10,35	11,09	11,14
TC16000914.hg.1	RPS15A	ribosomal protein S15a	Coding	11,65	11,65	11,65	11,65
TC06002073.hg.1			Coding	19,93	19,93	19,93	19,93
TC17002426.hg.1	FAM101B	family with sequence similarity 101, member B	NonCoding	12,11	12,68	13,42	14,07
TC04000676.hg.1			Coding	10,62	10,79	9,77	10,8
TC15000348.hg.1			Coding	12,04	12,45	11,53	14,07
TC17000402.hg.1	TAF15	TATA box binding protein associated factor 15	Coding	11,55	11,65	12,07	12,46
TC05001662.hg.1			Coding	12,3	12,5	12,54	14,03
TC0X002023.hg.1			NonCoding	11,07	11,43	11,87	11,95
TC01000314.hg.1	CLIC4	chloride intracellular channel 4	Coding	12,12	12,12	11,51	12,12
TC08000974.hg.1			Coding	11,22	11,07	8,37	11,92
TC14001911.hg.1	RPPH1	ribonuclease P RNA component H1	NonCoding	14,04	14,04	13,33	14,04
TC01005384.hg.1			NonCoding	10,51	10,79	9,77	10,57
TC03001589.hg.1			Coding	12,3	10,67	9,25	12,24
TC02000345.hg.1			Coding	11,21	10,45	10,35	12,01
TC05001540.hg.1	MTRNR2L2	MT-RNR2-like 2	Coding	11,69	11,69	11,69	11,69
TC08000461.hg.1			Coding	10,61	10,9	7,35	11,7
TC07000655.hg.1			Coding	10,54	11,38	11,43	11,42
TC01003735.hg.1			Coding	12,76	12,76	12,55	12,67
TC03001622.hg.1			Coding	10,61	10,46	10,73	10,73
TC17000040.hg.1			Coding	10,02	9,76	7,23	10,84
TC0X001410.hg.1			Coding	12,99	13,05	12,6	13,02
TC12002416.hg.1	RASSF3	Ras association (RalGDS/AF-6) domain family member 3	NonCoding	10,37	10,92	10,96	12
TC15000326.hg.1			Coding	12,47	12,47	12,17	12,47
TC19002227.hg.1			NonCoding	11,52	11,27	11,57	11,58
TC05003245.hg.1			NonCoding	13,03	13,03	12,39	12,07
TC09001524.hg.1			Coding	12,84	12,84	11,95	12,84
TC09000335.hg.1	ANXA1	annexin A1	Coding	11,73	11,73	10,6	11,11
TC6_ssto_hap7000088.hg.1	RPS18	ribosomal protein S18	Coding	9,75	9,7	9,9	9,51
TC16001258.hg.1			Coding	11,43	10,51	10,35	11,63
TC0X002113.hg.1			NonCoding	11,09	10,95	10,69	11,8
TC10001533.hg.1			Coding	12,59	12,59	12,28	12,59
TC0X000681.hg.1	HNRNPA3P3	heterogeneous nuclear ribonucleoprotein A3 pseudogene 3	Coding	11,76	11,66	12,09	11,91
TC06001544.hg.1			Coding	11,1	11,1	11,1	11,1
TC18000381.hg.1			Coding	14,73	15,37	12,69	12,31
TC0X000189.hg.1			Coding	10,11	10,11	9,84	10,11
TC12003257.hg.1	COX6A1	cytochrome c oxidase subunit VIa polypeptide 1	Coding	11,02	11,22	10,91	11,1
TC6_cox_hap2000045.hg.1	TUBB	tubulin, beta class I	Coding	11,81	11,93	12,01	12,11
TC05000942.hg.1	NPM1	nucleophosmin (nucleolar phosphoprotein B23, numatrin)	Coding	12,37	12,33	12,37	12,37
TC01001896.hg.1			Coding	12,82	13,02	12,02	12,13
TC19000979.hg.1			Coding	9,3	9,78	6,82	9,37
TC09001679.hg.1			Coding	10,39	10,35	10,1	12,33
TC01000688.hg.1			Coding	11,99	11,99	11,99	11,99
TC01001147.hg.1	NBPF15; NBPF8	neuroblastoma breakpoint family, member 15; neuroblastoma breakpoint family, member 8	Coding	11,79	11,75	11,61	11,79
TC12000710.hg.1			Coding	12,91	12,03	12,6	13,26
TC10001444.hg.1			Coding	11,33	11,14	9,64	11,66
TC12001830.hg.1			Coding	12,42	12,04	12,42	12,42
TC11002077.hg.1			Coding	12,45	12,45	11,02	12,36
TC6_apd_hap1000029.hg.1	TUBB	tubulin, beta class I	Coding	11,72	11,8	11,89	12,01
TC6_dbb_hap3000038.hg.1	TUBB	tubulin, beta class I	Coding	11,72	11,8	11,89	12,01
TC6_mann_hap4000040.hg.1	TUBB	tubulin, beta class I	Coding	11,72	11,8	11,89	12,01
TC6_mcf_hap5000032.hg.1	TUBB	tubulin, beta class I	Coding	11,72	11,8	11,89	12,01
TC6_qbl_hap6000038.hg.1	TUBB	tubulin, beta class I	Coding	11,72	11,8	11,89	12,01
TC6_ssto_hap7000038.hg.1	TUBB	tubulin, beta class I	Coding	11,72	11,8	11,89	12,01
TC19002270.hg.1			NonCoding	9,63	9,97	10,37	10,51
TC07001244.hg.1			Coding	10,99	11,47	9,3	11,52
TC09001601.hg.1	RPL12	ribosomal protein L12	Coding	11,73	11,74	11,79	11,79
TC0X000101.hg.1	SMS	spermine synthase	Coding	11,81	11,63	10,2	11,19
TC13000630.hg.1			Coding	9,98	8,58	11,98	12,15
TC04000102.hg.1			Coding	11,32	10,38	10,46	11,75
TC09000061.hg.1			Coding	19,93	19,93	19,93	19,93
TC14001179.hg.1			Coding	12,56	12,44	12,22	12,56
TC04001574.hg.1			Coding	10,76	10,63	10,51	10,76
TC04001892.hg.1	USP17L6P	ubiquitin specific peptidase 17-like family member 6, pseudogene	NonCoding	10,45	10,75	9,75	10,99
TC0X001411.hg.1			Coding	12,11	12,15	11,8	12,12
TC02002654.hg.1			Coding	11,16	11,16	10,83	11,16
TC06003615.hg.1			NonCoding	12,93	12,98	13,22	12,81
TC03000629.hg.1			Coding	11,52	11,52	9,46	10,86
TC08000193.hg.1	NEFM	neurofilament, medium polypeptide	Coding	12,36	12,37	10,51	11,07
TC03001605.hg.1	RNU6-26P	RNA, U6 small nuclear 26, pseudogene	Coding	10,56	10,54	9,84	10,94
TC07000433.hg.1			Coding	12,04	11,95	10,59	12,04
TC07000436.hg.1			Coding	12,04	11,95	10,59	12,04
TC07000461.hg.1			Coding	12,04	11,95	10,59	12,04
TC07000493.hg.1			Coding	12,04	11,95	10,59	12,04
TC07000494.hg.1			Coding	12,04	11,95	10,59	12,04
TC07001519.hg.1			Coding	12,04	11,95	10,59	12,04
TC07001524.hg.1			Coding	12,04	11,95	10,59	12,04
TC07001526.hg.1			Coding	12,04	11,95	10,59	12,04
TC07001528.hg.1			Coding	12,04	11,95	10,59	12,04
TC07002494.hg.1	MUC12	mucin 12, cell surface associated	NonCoding	10,72	10,72	10,69	10,9
TC08000055.hg.1			Coding	11,01	11,13	10,31	11,82
TC07001494.hg.1			Coding	10,36	10,41	10,05	10,38
TC07000507.hg.1	MIR548M	microRNA 548m	Coding	9,95	9,63	7,29	11,38
TC01001879.hg.1			Coding	9,6	10,04	10,07	10,45
TC07000289.hg.1			Coding	9,6	10,04	10,07	10,45
TC07000367.hg.1			Coding	9,6	10,04	10,07	10,45
TC07001380.hg.1			Coding	9,6	10,04	10,07	10,45
TC07001422.hg.1			Coding	9,6	10,04	10,07	10,45
TC05002969.hg.1	DAB2	Dab, mitogen-responsive phosphoprotein, homolog 2 (Drosophila)	NonCoding	10,97	10,18	8,9	10,92
TC0X001231.hg.1			Coding	9,64	9,59	8,4	10,03
TC17002276.hg.1	NME1-NME2	NME1-NME2 readthrough	NonCoding	11,48	11,04	10,22	11,36
TC14002197.hg.1	HIF1A	hypoxia inducible factor 1, alpha subunit (basic helix-loop-helix transcription factor)	Coding	11,12	11,09	10,25	11,09
TC0X000835.hg.1			Coding	11,63	10,04	10,66	11,31
TC0X000841.hg.1			Coding	11,63	10,04	10,66	11,31
TC0X000850.hg.1			Coding	11,63	10,04	10,66	11,31
TC05000672.hg.1			Coding	13,25	13,26	12,58	14,06
TC16001713.hg.1	RPL13	ribosomal protein L13	NonCoding	10,18	10,31	10,76	10,79
TC10002723.hg.1			NonCoding	11,55	11,25	8,97	10,56
TC07001750.hg.1			Coding	11,2	10,8	9,74	12,72
TC01000382.hg.1			Coding	11,66	11,8	12,52	13,08
TC09001077.hg.1			Coding	12,13	11,4	10,29	12,13
TC01002976.hg.1			Coding	16,54	16,54	15,24	16,5
TC01001073.hg.1			Coding	11,89	11,31	9,21	12,26
TC03001263.hg.1			Coding	11,69	10,56	9,72	12,3
TC19000104.hg.1	RPL36	ribosomal protein L36	Coding	10,49	10,52	10,24	10,51
TC08000054.hg.1			Coding	10,82	11,26	10,15	11,87
TC08001384.hg.1	REXO1L1P; REXO1L2P	REX1, RNA exonuclease 1 homolog-like 1, pseudogene; REX1, RNA exonuclease 1 homolog-like 2, pseudogene	Coding	10,55	10,41	10,51	10,75
TC07002463.hg.1	COL1A2	collagen, type I, alpha 2	NonCoding	10,64	10,66	11,6	11,31
TC02001581.hg.1			Coding	12,4	12,36	10,96	12,27
TC10001334.hg.1			Coding	10,93	9,96	10,4	10,8
TC05000956.hg.1	ATP6V0E1	ATPase, H+ transporting, lysosomal 9kDa, V0 subunit e1	Coding	10,79	10,79	10,38	10,41
TC08001063.hg.1			Coding	13,04	13,04	12,66	13,04
TC04000587.hg.1			Coding	13,6	13,59	13,6	13,6
TC01003224.hg.1			Coding	10,38	10,12	10,38	10,24
TC12001220.hg.1			Coding	10,14	9,96	9,35	10,47
TC17002102.hg.1			NonCoding	11	10,88	11,82	11,79
TC01003737.hg.1			Coding	11,3	10,59	8,71	12,75
TC17000008.hg.1			Coding	19,61	19,61	19,56	19,61
TC07001401.hg.1			Coding	9,79	10,54	6,94	11,26
TC01001266.hg.1	RPS27	ribosomal protein S27	Coding	11,48	11,38	11,48	11,48
TC12000865.hg.1			Coding	19,93	19,93	19,93	19,93
TC12002324.hg.1			NonCoding	11,28	11,12	12,09	12,32
TC10000219.hg.1	ZEB1	zinc finger E-box binding homeobox 1	Coding	11,24	11,25	11,65	11,7
TC22000455.hg.1			Coding	10,86	10,7	10,44	10,86
TC14000920.hg.1			Coding	12,08	12,1	11,76	11,89
TC02000596.hg.1			Coding	11,37	11,37	11,37	11,37
TC0X002170.hg.1	MORF4L2	mortality factor 4 like 2	NonCoding	11,77	11,67	10,32	10,51
TC01005264.hg.1			NonCoding	12,44	12,11	11,21	11,24
TC03001132.hg.1			Coding	12,78	12,78	12,53	12,78
TC0X001632.hg.1			NonCoding	11,38	10,71	11,01	11,42
TC05003098.hg.1			NonCoding	12,16	12,57	12,51	12,26
TC09000460.hg.1			Coding	11,31	10,82	10,01	11,64
TC01001142.hg.1	RNVU1-14	RNA, variant U1 small nuclear 14	Coding	12,19	11,9	12,11	12,24
TC14002178.hg.1			NonCoding	11,26	11,26	10,71	10,65
TC11000697.hg.1	ERV9-1	endogenous retrovirus group 9, member 1	Coding	11,26	10,32	11,09	11,28
TC15002417.hg.1			NonCoding	12,39	12,92	12,28	12,66
TC0X001637.hg.1			NonCoding	9,91	9,89	9,81	9,91
TC17001429.hg.1	RNA5SP440	RNA, 5S ribosomal pseudogene 440	Coding	12,22	12,22	10,89	12,18
TC07000230.hg.1			Coding	11,25	13,2	8,59	13,07
TC05000523.hg.1			Coding	10,39	10,39	7,43	10,39
TC12002893.hg.1	ATP5G2	ATP synthase, H+ transporting, mitochondrial Fo complex subunit C2 (subunit 9)	NonCoding	11,89	12,12	11,69	12,2
TC12002060.hg.1			Coding	13,82	13,82	13,81	13,82
TC16001991.hg.1			NonCoding	12,81	12,54	10,7	11,26
TC04000096.hg.1	USP17L9P; USP17L11; USP17L20; USP17L22; USP17L17	ubiquitin specific peptidase 17-like family member 9, pseudogene; ubiquitin specific peptidase 17-like family member 11; ubiquitin specific peptidase 17-like family member 20; ubiquitin specific peptidase 17-like family member 22; ubiquitin specific peptidase 17-like family member 17	Coding	10,35	9,21	9,94	10,47
TC01001826.hg.1			Coding	10,48	10,48	9,94	10,48
TC15001777.hg.1			Coding	10,12	10,16	7,17	10,39
TC09001611.hg.1			Coding	11,69	10,88	10,13	11,59
TC05001367.hg.1	LOC100653008; LOC100652914	uncharacterized LOC100653008; uncharacterized LOC100652914	Coding	10,62	11,58	10,63	11,84
TC09000055.hg.1			Coding	12,19	11,72	13,19	13,1
TC12000181.hg.1	RPL13AP20	ribosomal protein L13a pseudogene 20	Coding	9,97	9,86	10,33	10,38
TC02002047.hg.1			Coding	10,84	10,75	10,3	10,66
TC03001763.hg.1			Coding	12,84	12,84	12,6	12,84
TC09001582.hg.1	RPL35	ribosomal protein L35	Coding	10,22	10,42	10,42	10,42
TC0Y000085.hg.1			Coding	9,27	9,18	5,76	10,04
TC0Y000220.hg.1			Coding	9,27	9,18	5,76	10,04
TC17001485.hg.1	KRTAP2-3	keratin associated protein 2-3	Coding	12,61	13	8,19	8,37
TC04001374.hg.1			Coding	11,64	11,13	10,13	11,7
TC03000390.hg.1			Coding	11,28	11,5	8,83	10,54
TC06000663.hg.1			Coding	10,79	10,64	8,96	10,51
TC01005305.hg.1	CAPZB	capping protein (actin filament) muscle Z-line, beta	NonCoding	11,29	11,12	10,78	11,38
TC19000964.hg.1	RPS5	ribosomal protein S5	Coding	10,41	10,31	10,26	10,95
TC05001170.hg.1			Coding	10,14	10,14	8,2	10,14
TC06000690.hg.1			Coding	10,98	9,97	11,92	9,56
TC05001141.hg.1			Coding	10,74	10,58	11,71	11,71
TC07000794.hg.1			Coding	11,5	10,68	9,3	11,58
TC0X002262.hg.1			NonCoding	11,14	11,12	10,22	11,15
TC11002575.hg.1			NonCoding	9,79	10,32	10,32	10,32
TC17001873.hg.1	SUMO2	small ubiquitin-like modifier 2	Coding	10,28	10,22	8,87	10,39
TC08001540.hg.1			Coding	11,95	11,83	11,51	11,55
TC08001295.hg.1			Coding	11,42	9,91	12,52	11,67
TC05002653.hg.1			NonCoding	11,64	10,51	9,9	11,56
TC0X001200.hg.1			Coding	15,08	14,09	14,91	14,49
TC14001163.hg.1			Coding	10,02	9,57	8,64	10,06
TC09000998.hg.1			Coding	11,03	10,54	7,81	11,55
TC08000581.hg.1			Coding	11,18	11,07	11,48	12,07
TC04000111.hg.1	USP17L29; USP17L6P	ubiquitin specific peptidase 17-like family member 29; ubiquitin specific peptidase 17-like family member 6, pseudogene	Coding	11,41	11,4	10,73	12,11
TC02002734.hg.1			Coding	9,72	9,65	9,28	9,72
TC05001757.hg.1			Coding	12,11	9	7,06	13,1
TC15000024.hg.1			Coding	10,98	8,96	6,38	7,41
TC15000148.hg.1			Coding	10,98	8,96	6,38	7,41
TC15000207.hg.1			Coding	10,98	8,96	6,38	7,41
TC15000238.hg.1			Coding	10,98	8,96	6,38	7,41
TC15000243.hg.1			Coding	10,98	8,96	6,38	7,41
TC15001014.hg.1			Coding	10,98	8,96	6,38	7,41
TC15001053.hg.1			Coding	10,98	8,96	6,38	7,41
TC15001115.hg.1			Coding	10,98	8,96	6,38	7,41
TC15001129.hg.1			Coding	10,98	8,96	6,38	7,41
TC15001157.hg.1			Coding	10,98	8,96	6,38	7,41
TC15001673.hg.1			Coding	10,98	8,96	6,38	7,41
TC01002064.hg.1			Coding	10,97	11,03	8,62	12,07
TC01004099.hg.1			NonCoding	10,3	10,19	9,9	10,91
TC10000439.hg.1			Coding	9,78	9,78	9,78	9,26
TC10002137.hg.1	VDAC2	voltage-dependent anion channel 2	NonCoding	10,61	10,69	9,53	10,34
TC04001187.hg.1			Coding	9,57	9,61	9,61	9,61
TC04001189.hg.1			Coding	9,57	9,61	9,61	9,61
TC10001069.hg.1	RSU1	Ras suppressor protein 1	Coding	11,16	11,25	10,72	11,02
TC0X002079.hg.1	HUWE1	HECT, UBA and WWE domain containing 1, E3 ubiquitin protein ligase	NonCoding	11,19	11,11	11,25	11,64
TC05000263.hg.1			Coding	9,72	8,98	9,72	9,72
TC04001023.hg.1			Coding	10,43	10,79	8,86	10,94
TC0X000315.hg.1			Coding	9,42	9,42	9,11	9,42
TC02000603.hg.1	EIF5B	eukaryotic translation initiation factor 5B	Coding	11,14	11,08	10	11,17
TC12000818.hg.1	C12orf75	chromosome 12 open reading frame 75	Coding	11,4	11,34	9,98	11,4
TC20000783.hg.1			Coding	12,61	12,34	12,54	12,61
TC14001526.hg.1	HSP90AA1	heat shock protein 90kDa alpha (cytosolic), class A member 1	Coding	11,09	11,09	10,26	10,9
TC05001460.hg.1			Coding	8,66	9,55	6,66	9,57
TC11002622.hg.1	EIF3M	eukaryotic translation initiation factor 3, subunit M	NonCoding	10,35	9,71	8,28	10,3
TC11001390.hg.1			Coding	12,11	12,11	9,88	12,11
TC15000446.hg.1			Coding	16,28	16,28	16,28	16,28
TC15001914.hg.1			Coding	9,18	9,15	9,56	9,75
TC06000716.hg.1			Coding	11,22	11,12	9,4	13,24
TC14001286.hg.1			Coding	10,89	10,89	10,52	10,89
TC16000768.hg.1	RPS2; SNORA64	ribosomal protein S2; small nucleolar RNA, H/ACA box 64	Coding	10,27	10,39	10,39	10,39
TC12000560.hg.1			Coding	10,74	10,39	10,74	10,74
TC06000874.hg.1			Coding	10,56	10,45	10,5	10,56
TC02003475.hg.1			NonCoding	11,35	11,66	12,02	12,2
TC12003242.hg.1	PCBP2	poly(rC) binding protein 2	Coding	10,33	10,67	10,3	10,74
TC15001227.hg.1			Coding	12,43	12,43	12,43	12,43
TC04000056.hg.1			Coding	10	9,98	7,98	10,49
TC06000267.hg.1	FKSG49	FKSG49	Coding	10,48	10,48	10,48	10,47
TC14000787.hg.1			Coding	10,46	9,96	9,28	11,37
TC01001007.hg.1			Coding	10,44	10,57	7,35	10,44
TC0Y000098.hg.1			Coding	9,74	9,75	5,76	9,82
TC0Y000205.hg.1			Coding	9,74	9,75	5,76	9,82
TC15000772.hg.1			Coding	9,74	9,75	5,76	9,82
TC15000779.hg.1			Coding	9,74	9,75	5,76	9,82
TC15000785.hg.1			Coding	9,74	9,75	5,76	9,82
TC15000807.hg.1			Coding	9,74	9,75	5,76	9,82
TC15000811.hg.1			Coding	9,74	9,75	5,76	9,82
TC15000826.hg.1			Coding	9,74	9,75	5,76	9,82
TC15001740.hg.1			Coding	9,74	9,75	5,76	9,82
TC15001742.hg.1			Coding	9,74	9,75	5,76	9,82
TC15001747.hg.1			Coding	9,74	9,75	5,76	9,82
TC15001751.hg.1			Coding	9,74	9,75	5,76	9,82
TC15001753.hg.1			Coding	9,74	9,75	5,76	9,82
TC15001770.hg.1			Coding	9,74	9,75	5,76	9,82
TC05003051.hg.1			NonCoding	10,46	10,13	11,67	11,73
TC09000268.hg.1			Coding	10,78	10,65	9,27	10,71
TC01005799.hg.1			NonCoding	10,09	10,01	9,09	10,31
TC11001538.hg.1			Coding	11,23	11,23	8,24	11,23
TC07003102.hg.1			NonCoding	11,26	10,77	9,89	10,75
TC0X001984.hg.1	TLR8-AS1	TLR8 antisense RNA 1	NonCoding	9,2	8,74	9,34	9,41
TC14001107.hg.1			Coding	9,62	9,49	6,59	10,67
TC01003461.hg.1			Coding	9,19	9,95	8,03	10,42
TC02000790.hg.1			Coding	11,22	11	10,03	11,22
TC11002296.hg.1			Coding	10,91	10,34	9,73	11,02
TC15001029.hg.1			Coding	9,31	9,72	6,23	10,15
TC18000391.hg.1			Coding	9,31	9,72	6,23	10,15
TCUn_gl000213000001.hg.1			Coding	9,31	9,72	6,23	10,15
TC18000451.hg.1			Coding	11,08	10,52	10,21	11,62
TC03000411.hg.1			Coding	11,3	9,98	10,54	11,3
TC02002859.hg.1	NCL	nucleolin	Coding	11,57	11,67	11,67	11,67
TC0X000198.hg.1			Coding	10,71	10,71	10,71	10,71
TC07001027.hg.1			Coding	19,93	19,93	19,93	19,93
TC17000965.hg.1	FAM101B	family with sequence similarity 101, member B	Coding	10,29	10,55	10,68	11,46
TC05000859.hg.1			Coding	9,93	10,55	6,42	11,53
TC06001387.hg.1	HIST1H2BK	histone cluster 1, H2bk	Coding	10,47	10,44	9,65	9,98
TC22000034.hg.1			Coding	10,04	9,7	9,67	10,14
TC19002231.hg.1	RPS9	ribosomal protein S9	NonCoding	12,04	11,85	12,64	12,38
TC01003877.hg.1			Coding	10,23	10,5	10,08	10,51
TC09001410.hg.1			Coding	11,46	11,46	10,52	11,27
TC17001081.hg.1	GABARAP	GABA(A) receptor-associated protein	Coding	12,36	11,76	11,28	12,01
TC04000767.hg.1			Coding	9,97	9,97	8,69	9,97
TC08002406.hg.1	REXO1L2P	REX1, RNA exonuclease 1 homolog-like 2, pseudogene	NonCoding	10,78	10,55	9,58	10,81
TC6_ssto_hap7000127.hg.1			Coding	11,79	11,79	11,79	11,79
TC0X000450.hg.1			Coding	12,6	12,6	10,54	11,37
TC03001204.hg.1			Coding	10,47	11,04	9,48	11,43
TC03001883.hg.1			Coding	10,74	9,92	9,72	10,48
TC14000931.hg.1	DAD1	defender against cell death 1	Coding	11,98	11,98	11,38	11,42
TC01003510.hg.1			Coding	10,72	10,72	9,66	10,72
TC16001575.hg.1	MT1L	metallothionein 1L (gene/pseudogene)	NonCoding	9,83	9,89	9,14	9,27
TC0X000845.hg.1			Coding	10,66	10,67	8,58	12,07
TC0X000839.hg.1			Coding	10,57	10,77	8,89	11,89
TC08002497.hg.1			NonCoding	10,81	10,74	10,19	10,82
TC21000987.hg.1			NonCoding	9,26	9,42	7,86	10,15
TC21000266.hg.1	RPL23AP4	ribosomal protein L23a pseudogene 4	Coding	10,3	9,96	10,67	10,82
TC21000355.hg.1			Coding	11,23	10,86	9,86	11,3
TC14001221.hg.1			Coding	12,2	9,75	8,97	12,71
TC03002560.hg.1			NonCoding	11,52	10,63	10,88	12,18
TC14002203.hg.1	SLIRP	SRA stem-loop interacting RNA binding protein	Coding	10,17	10,23	10,23	10,03
TC07000418.hg.1			Coding	11,07	11,34	11,3	11,46
TC14000308.hg.1			Coding	13,38	13,38	12,82	13,38
TC04000216.hg.1			Coding	11,62	10,68	9,29	11,85
TC02001722.hg.1			Coding	9,8	10,08	8,6	11,13
TC11003210.hg.1	EFEMP2	EGF containing fibulin-like extracellular matrix protein 2	NonCoding	9,94	10	10,17	10,36
TC16002075.hg.1	MT1L	metallothionein 1L (gene/pseudogene)	Coding	10,07	10	8,02	8,36
TC12001472.hg.1	TUBA1A	tubulin, alpha 1a	Coding	10,82	10,56	10,53	10,93
TC0X001302.hg.1			Coding	11,35	10,48	11,18	12,27
TC14000282.hg.1			Coding	12,13	12,3	11,94	12,3
TC07001462.hg.1	SKP1P1	S-phase kinase-associated protein 1 pseudogene 1	Coding	10,23	10,55	8,98	9,97
TC16000644.hg.1			Coding	9,77	9,89	10,26	10,24
TC10000378.hg.1			Coding	10,29	10,26	9,91	10,29
TC01006310.hg.1	NBPF9; NOTCH2NL	neuroblastoma breakpoint family, member 9; notch 2 N-terminal like	Coding	11,04	10,82	10,75	11,23
TC02001623.hg.1			Coding	11,5	11,5	9,63	10,98
TC02000953.hg.1			Coding	11,9	11,38	8,44	12,03
TC21000975.hg.1			NonCoding	11,07	11,49	11,36	12,18
TC19000473.hg.1			Coding	14,98	14,98	14,98	14,98
TC11002476.hg.1			Coding	10,3	10,3	8,55	9,93
TC19002544.hg.1			NonCoding	10,77	10,83	9,12	10,33
TC06001012.hg.1			Coding	10,34	9,77	10,11	10,18
TC01000824.hg.1			Coding	9,69	9,69	8,98	9,71
TC01005654.hg.1			NonCoding	9,77	10,19	10,07	11,14
TC04002545.hg.1			NonCoding	10,33	10,2	9,36	10,94
TC12001449.hg.1			Coding	10,45	10,64	9,66	10,32
TC16001725.hg.1			NonCoding	10,91	10,84	9,47	11,33
TC14000795.hg.1			Coding	10,61	10,59	8,59	10,44
TC09001985.hg.1			NonCoding	9,48	9,65	8,82	10
TC12001609.hg.1	ATP5B	ATP synthase, H+ transporting, mitochondrial F1 complex, beta polypeptide	Coding	10,77	10,81	9,92	10,49
TC0X000004.hg.1			Coding	10,25	10,16	7,34	10,91
TC0Y000004.hg.1			Coding	10,25	10,16	7,34	10,91
TC15001006.hg.1			Coding	10,25	10,16	7,34	10,91
TC15001024.hg.1			Coding	10,25	10,16	7,34	10,91
TC01003794.hg.1			Coding	9,94	9,94	9,45	9,94
TC04002382.hg.1			NonCoding	9,54	10,13	9	10,28
TC13000501.hg.1			Coding	10,11	12,31	9,33	9,29
TC08000028.hg.1			Coding	10,29	9,81	9,54	10,59
TC03001675.hg.1			Coding	11,77	10,81	11,76	11,77
TC03000582.hg.1			Coding	19,93	19,93	19,93	19,93
TC09001175.hg.1			Coding	10,11	9,91	9,18	11,07
TC05000390.hg.1			Coding	9,61	9,29	8,39	9,62
TC12001883.hg.1			Coding	10,21	10,06	9,25	11,32
TC09000096.hg.1			Coding	9,79	9,79	9,79	9,79
TC07000089.hg.1			Coding	11,19	11,19	10,46	11,19
TC08000110.hg.1			Coding	11,06	10,62	9,65	11,98
TC09002651.hg.1			NonCoding	12,01	10,64	8,93	9,99
TC09000212.hg.1			Coding	9,49	9,23	9,05	10,13
TC10001708.hg.1			Coding	10,84	9,3	8,39	10,83
TC06002225.hg.1			Coding	9,87	9,87	9,48	9,87
TC17001997.hg.1			NonCoding	11,78	11,36	9,85	11,17
TC05001322.hg.1			Coding	9,6	8,88	9,67	9,8
TC03000209.hg.1	RPL14	ribosomal protein L14	Coding	11,2	11,2	11,2	11,2
TC0X000425.hg.1	PGK1	phosphoglycerate kinase 1	Coding	10,35	10,12	9,39	10,27
TC15000639.hg.1	RPLP1	ribosomal protein, large, P1	Coding	9,34	9,52	9,52	9,52
TC08000389.hg.1			Coding	9,08	8,74	9,08	9,08
TC0X000930.hg.1			Coding	11,45	11,17	10,64	11,49
TC01002542.hg.1	SNORA55	small nucleolar RNA, H/ACA box 55	Coding	10	10,16	10,81	11,78
TC01001877.hg.1			Coding	9,37	9,86	8,8	10,11
TC01003862.hg.1			Coding	9,37	9,86	8,8	10,11
TC06001206.hg.1			Coding	9,37	9,86	8,8	10,11
TC07000287.hg.1			Coding	9,37	9,86	8,8	10,11
TC07001403.hg.1			Coding	9,37	9,86	8,8	10,11
TC07001413.hg.1			Coding	9,37	9,86	8,8	10,11
TCUn_gl000227000001.hg.1			Coding	9,37	9,86	8,8	10,11
TC09000586.hg.1			Coding	8,98	8,98	8,98	8,98
TC18000461.hg.1	TPGS2	tubulin polyglutamylase complex subunit 2	Coding	10,94	10,94	10,56	10,94
TC15001674.hg.1			Coding	9,29	10	9,19	9,74
TC15001707.hg.1			Coding	9,29	10	9,19	9,74
TC16000263.hg.1			Coding	14,16	14,58	15,81	14,96
TC02000227.hg.1			Coding	9,2	9,2	9,2	9,2
TC10000686.hg.1			Coding	11,02	11,08	10,64	10,04
TC17001639.hg.1			Coding	9,07	9,32	7,07	9,25
TC02000735.hg.1	ACTR3	ARP3 actin-related protein 3 homolog (yeast)	Coding	10,93	10,87	10	10,71
TC08000106.hg.1			Coding	10,56	10,6	9,97	10,63
TC04001083.hg.1			Coding	12,93	12,93	12,93	12,93
TC12000412.hg.1			Coding	10,46	9,28	9,27	11,38
TC14001098.hg.1	RPS29	ribosomal protein S29	Coding	9,72	10,13	10,38	10,38
TC10000545.hg.1			Coding	9,21	8,61	8,87	9,38
TC12001777.hg.1			Coding	10,5	9,9	6,63	9,23
TC13000081.hg.1			Coding	9,86	10,14	9,19	10,54
TC01005067.hg.1	H3F3AP4	H3 histone, family 3A, pseudogene 4	NonCoding	9,88	9,62	10,05	10,03
TC10000067.hg.1	ATP5C1	ATP synthase, H+ transporting, mitochondrial F1 complex, gamma polypeptide 1	Coding	10,56	10,58	9,53	10,56
TC12000686.hg.1			Coding	10,35	10,58	10,66	10,67
TC06000417.hg.1	RPS18	ribosomal protein S18	Coding	9,51	9,51	9,51	9,51
TC6_cox_hap2000107.hg.1	RPS18	ribosomal protein S18	Coding	9,51	9,51	9,51	9,51
TC6_dbb_hap3000099.hg.1	RPS18	ribosomal protein S18	Coding	9,51	9,51	9,51	9,51
TC6_mcf_hap5000092.hg.1	RPS18	ribosomal protein S18	Coding	9,51	9,51	9,51	9,51
TC6_qbl_hap6000098.hg.1	RPS18	ribosomal protein S18	Coding	9,51	9,51	9,51	9,51
TC20001554.hg.1	EIF6	eukaryotic translation initiation factor 6	NonCoding	10,01	9,86	9	10,27
TC09001027.hg.1			Coding	10,26	9,72	8,74	11,82
TC22000414.hg.1			Coding	9,95	9,3	8,74	9,43
TC07001891.hg.1	LUZP6; MTPN	leucine zipper protein 6; myotrophin	Coding	10,82	10,46	8,94	10,11
TC04000811.hg.1			Coding	13,41	13,41	13,41	13,41
TC11003053.hg.1			NonCoding	11,31	11,77	8,26	11,03
TC6_qbl_hap6000145.hg.1			Coding	11,73	11,73	11,73	11,73
TC12002266.hg.1	MGST1	microsomal glutathione S-transferase 1	NonCoding	10,94	10,93	10,07	11,24
TC10001699.hg.1	EIF3A; SNORA19	eukaryotic translation initiation factor 3, subunit A; small nucleolar RNA, H/ACA box 19	Coding	10,78	10,81	10,67	11,5
TC17000765.hg.1			Coding	10,62	11,03	9,34	10,65
TC04002226.hg.1			NonCoding	11,77	10,96	10,38	12,24
TC01006301.hg.1	NBPF11; NBPF8	neuroblastoma breakpoint family, member 11; neuroblastoma breakpoint family, member 8	Coding	10,57	10,5	10,24	10,65
TC14000003.hg.1			Coding	10,82	10,01	10,2	10,47
TC22000459.hg.1			Coding	10,82	10,01	10,2	10,47
TC04002845.hg.1			NonCoding	9,77	10,03	10,02	10,03
TC20000159.hg.1			Coding	10,47	9,62	8,66	9,98
TC06001121.hg.1	MIR548U	microRNA 548u	Coding	10,85	11,07	9,84	11,76
TC16001163.hg.1	RNU6-21P	RNA, U6 small nuclear 21, pseudogene	Coding	10,79	10,37	9,35	11,17
TC21000704.hg.1	TTC3	tetratricopeptide repeat domain 3	NonCoding	10,63	10,08	8,99	10,93
TC14001257.hg.1			Coding	10,33	10,33	10,33	10,33
TC13000725.hg.1			Coding	10,48	9,62	8,65	11,32
TC03002328.hg.1	TMA7	translation machinery associated 7 homolog	NonCoding	10,51	10,31	9,75	10,54
TC01000623.hg.1			Coding	10,41	10,19	8,44	10,4
TC08001655.hg.1			Coding	10,55	9,96	9,84	10,55
TC06000858.hg.1			Coding	10,34	9,82	9,18	10,62
TC16000527.hg.1			Coding	10,35	10,35	9,8	10,35
TC03001209.hg.1			Coding	9,58	9,46	9,58	9,58
TC11001234.hg.1			Coding	15,37	15,22	15,35	15,37
TC02003583.hg.1			NonCoding	11,6	10,93	9,56	10,84
TC05001777.hg.1			Coding	11,91	12	12	12
TC12001701.hg.1			Coding	9,59	9,6	9,15	10,43
TC03002998.hg.1			NonCoding	19,93	19,93	19,93	19,93
TC19002198.hg.1	RPL13A	ribosomal protein L13a	NonCoding	9,75	10,75	8,7	11,04
TC01000990.hg.1	CAPZA1	capping protein (actin filament) muscle Z-line, alpha 1	Coding	10,52	10,63	9,7	10,37
TC07001521.hg.1	AC004878.7		Coding	11,3	11,3	11,12	11,3
TC01002412.hg.1	IFI6	interferon, alpha-inducible protein 6	Coding	9,59	10,12	9,21	10,07
TC02001269.hg.1			Coding	11,59	11,54	10,29	12,32
TC11001433.hg.1			Coding	9,47	9,28	10,19	10,07
TC12000919.hg.1			Coding	10,62	10,82	9,83	11,98
TC09001446.hg.1			Coding	8,22	9,5	9,43	10,01
TC01004790.hg.1			NonCoding	9,94	10,03	8,47	9,74
TC17000212.hg.1			Coding	8,31	8,22	5,88	8,92
TC17000452.hg.1			Coding	8,31	8,22	5,88	8,92
TC17001257.hg.1			Coding	8,31	8,22	5,88	8,92
TC17001387.hg.1			Coding	8,31	8,22	5,88	8,92
TC17001392.hg.1			Coding	8,31	8,22	5,88	8,92
TC17001396.hg.1			Coding	8,31	8,22	5,88	8,92
TC17001400.hg.1			Coding	8,31	8,22	5,88	8,92
TC17001422.hg.1			Coding	8,31	8,22	5,88	8,92
TC17001756.hg.1			Coding	8,31	8,22	5,88	8,92
TC17001776.hg.1			Coding	8,31	8,22	5,88	8,92
TC04001174.hg.1			Coding	9,7	9,61	8,66	10,37
TC14001067.hg.1			Coding	10,36	9,44	8,22	10,47
TC02001394.hg.1	PTMA; MIR1244-1; MIR1244-2; MIR1244-3	prothymosin, alpha; microRNA 1244-1; microRNA 1244-2; microRNA 1244-3	Coding	10,8	10,82	10,82	10,82
TC12000275.hg.1			Coding	10,13	10,13	9,82	10,13
TC01006430.hg.1	NBPF9; NBPF15; NBPF14; NBPF20; NBPF1; NBPF10; NBPF19; NBPF8	neuroblastoma breakpoint family, member 9; neuroblastoma breakpoint family, member 15; neuroblastoma breakpoint family, member 14; neuroblastoma breakpoint family, member 20; neuroblastoma breakpoint family, member 1; neuroblastoma breakpoint family, member 10; neuroblastoma breakpoint family, member 19; neuroblastoma breakpoint family, member 8	Coding	10,52	10,4	10,28	10,52
TC0X002235.hg.1	FAM127B	family with sequence similarity 127, member B	NonCoding	9,55	9,5	8,31	9,39
TC10001238.hg.1	HNRNPA1P33	heterogeneous nuclear ribonucleoprotein A1 pseudogene 33	Coding	8,88	9,02	10,95	11
TC16002095.hg.1	NPIPB5; NPIPB4; NPIPB3	nuclear pore complex interacting protein family, member B5; nuclear pore complex interacting protein family, member B4; nuclear pore complex interacting protein family, member B3	Coding	10,3	10,42	10,37	10,76
TC04000103.hg.1	USP17L25; USP17L24; USP17L26; USP17L27; USP17L28; USP17L29	ubiquitin specific peptidase 17-like family member 25; ubiquitin specific peptidase 17-like family member 24; ubiquitin specific peptidase 17-like family member 26; ubiquitin specific peptidase 17-like family member 27; ubiquitin specific peptidase 17-like family member 28; ubiquitin specific peptidase 17-like family member 29	Coding	10,33	10,51	9,3	11,03
TC04000104.hg.1	USP17L9P; USP17L25; USP17L24; USP17L29; USP17L27	ubiquitin specific peptidase 17-like family member 9, pseudogene; ubiquitin specific peptidase 17-like family member 25; ubiquitin specific peptidase 17-like family member 24; ubiquitin specific peptidase 17-like family member 29; ubiquitin specific peptidase 17-like family member 27	Coding	10,33	10,51	9,3	11,03
TC04000105.hg.1	USP17L25; USP17L24; USP17L26; USP17L29	ubiquitin specific peptidase 17-like family member 25; ubiquitin specific peptidase 17-like family member 24; ubiquitin specific peptidase 17-like family member 26; ubiquitin specific peptidase 17-like family member 29	Coding	10,33	10,51	9,3	11,03
TC04000107.hg.1	USP17L25; USP17L24; USP17L26; USP17L29; USP17L27; USP17L28	ubiquitin specific peptidase 17-like family member 25; ubiquitin specific peptidase 17-like family member 24; ubiquitin specific peptidase 17-like family member 26; ubiquitin specific peptidase 17-like family member 29; ubiquitin specific peptidase 17-like family member 27; ubiquitin specific peptidase 17-like family member 28	Coding	10,33	10,51	9,3	11,03
TC04000108.hg.1	USP17L25; USP17L24; USP17L26; USP17L29; USP17L28; USP17L30	ubiquitin specific peptidase 17-like family member 25; ubiquitin specific peptidase 17-like family member 24; ubiquitin specific peptidase 17-like family member 26; ubiquitin specific peptidase 17-like family member 29; ubiquitin specific peptidase 17-like family member 28; ubiquitin specific peptidase 17-like family member 30	Coding	10,33	10,51	9,3	11,03
TC04000109.hg.1	USP17L9P; USP17L25; USP17L24; USP17L5; USP17L29	ubiquitin specific peptidase 17-like family member 9, pseudogene; ubiquitin specific peptidase 17-like family member 25; ubiquitin specific peptidase 17-like family member 24; ubiquitin specific peptidase 17-like family member 5; ubiquitin specific peptidase 17-like family member 29	Coding	10,33	10,51	9,3	11,03
TC07001400.hg.1			Coding	9,1	9,09	7,51	9,77
TC22000830.hg.1			Coding	12,34	12,34	12,33	12,34
TC07003016.hg.1			NonCoding	10,05	10,22	8,39	10,2
TC15001985.hg.1			Coding	10,99	11,1	11,06	11,32
TC04002390.hg.1			NonCoding	10,57	10,69	10,36	10,39
TC07001636.hg.1			Coding	9,15	8,37	9,11	9,43
TC01005183.hg.1			NonCoding	9,01	9,01	8,97	8,91
TC01001056.hg.1			Coding	10,14	9,32	8,84	10,12
TC01003077.hg.1			Coding	10,14	9,32	8,84	10,12
TC09001407.hg.1			Coding	9,68	9,68	9,24	9,68
TC0X001842.hg.1			NonCoding	9,21	9,07	9,76	9,86
TC18000670.hg.1			NonCoding	9,89	10,21	8,99	10,82
TC0X000209.hg.1			Coding	10,26	10,25	10,54	10,55
TC03001727.hg.1	MIR548I1	microRNA 548i-1	Coding	10,6	10,21	9,18	11
TC04000113.hg.1			Coding	10,85	11,16	11,26	11,16
TC0X001246.hg.1	MIR1256	microRNA 1256	Coding	10,11	10,35	10,35	10,35
TC15000701.hg.1			Coding	8,89	8,57	9,58	9,82
TC10001066.hg.1			Coding	10,56	9,93	9,12	11,42
TC11000831.hg.1			Coding	10,18	10,06	8,97	10,22
TC03001808.hg.1			Coding	10,1	10,1	10,04	10,1
TC04000543.hg.1			Coding	11,4	11,32	9,56	12,38
TC19000814.hg.1			Coding	9,72	10,5	9,4	10,72
TC17001525.hg.1	RAB5C	RAB5C, member RAS oncogene family	Coding	10,84	10,7	9,82	10,46
TC01000150.hg.1	RNU5E-1	RNA, U5E small nuclear 1	Coding	12,12	11,87	11,76	12,79
TC03000185.hg.1			Coding	10,29	9,42	9,76	10,55
TC09000018.hg.1			Coding	10,23	10,1	7,57	10,97
TC17000101.hg.1	SNORA48	small nucleolar RNA, H/ACA box 48	Coding	10,01	9,67	8,65	11,09
TC18000518.hg.1			Coding	12,02	12,02	11,17	12,02
TC02002682.hg.1	SUMO1	small ubiquitin-like modifier 1	Coding	10,57	10,66	9,12	10,45
TC17000972.hg.1	YWHAE	tyrosine 3-monooxygenase/tryptophan 5-monooxygenase activation protein, epsilon	Coding	10,68	10,68	10,25	10,68
TC04001209.hg.1			Coding	9,72	9,44	9,72	9,73
TC02002356.hg.1			Coding	9,94	9,44	10,01	10
TC13001403.hg.1	KATNAL1	katanin p60 subunit A-like 1	NonCoding	10,3	10,22	9,44	10,45
TC06003416.hg.1			NonCoding	13,62	14,03	13,46	14,3
TC6_cox_hap2000155.hg.1			Coding	10,74	10,74	10,74	10,74
TC6_dbb_hap3000144.hg.1			Coding	10,74	10,74	10,74	10,74
TC12000580.hg.1			Coding	10,21	10,26	8,96	11,23
TC05001498.hg.1			Coding	9,67	9,91	8,91	10,31
TC14000326.hg.1	KTN1	kinectin 1 (kinesin receptor)	Coding	10,41	10,36	8,84	10,38
TC13000632.hg.1	SNORA31	small nucleolar RNA, H/ACA box 31	Coding	10,35	10,06	9,47	11,21
TC16000444.hg.1			Coding	9,32	9,42	8,41	9,68
TC17002374.hg.1	SNHG16	small nucleolar RNA host gene 16	NonCoding	9,52	9,59	8,65	9,85
TC09000697.hg.1	SET	SET nuclear proto-oncogene	Coding	11,59	11,43	11,59	11,59
TC16000471.hg.1			Coding	9,54	9,54	8,4	9,33
TC15001743.hg.1	RPS17	ribosomal protein S17	Coding	10,53	10,53	10,53	10,53
TC15001754.hg.1	RPS17	ribosomal protein S17	Coding	10,53	10,53	10,53	10,53
TC09000205.hg.1			Coding	9,65	9,65	9,65	9,65
TC01005791.hg.1			NonCoding	11,02	10,87	9,67	12,27
TC17002021.hg.1	KIF1C	kinesin family member 1C	NonCoding	10,46	10,81	9,77	11,15
TC20000317.hg.1			Coding	10,71	9,97	10,72	11,76
TC16001023.hg.1	NPIPB4; NPIPB3	nuclear pore complex interacting protein family, member B4; nuclear pore complex interacting protein family, member B3	Coding	10,02	9,85	9,84	10,45
TC16001238.hg.1	RNU6-23P	RNA, U6 small nuclear 23, pseudogene	Coding	10,89	11,23	10,02	12,5
TC04001759.hg.1			Coding	9,83	10,11	9,77	10,12
TC20001679.hg.1			NonCoding	8,92	10,34	7,95	10,84
TC17001746.hg.1			Coding	12,3	11,94	11,82	12,3
TC09000054.hg.1			Coding	8,89	9,46	7,24	8,86
TC12000663.hg.1			Coding	9,05	9,45	8,9	9,66
TC20000779.hg.1	EIF2S2	eukaryotic translation initiation factor 2, subunit 2 beta, 38kDa	Coding	10,67	10,77	9,74	10,72
TC20000564.hg.1			Coding	11,07	10,87	9,78	10,37
TC10001605.hg.1			Coding	10,01	9,86	9,06	10,22
TC16000982.hg.1			Coding	9,7	9,62	8,31	9,78
TC16001146.hg.1			Coding	9,45	9,46	7,88	9,46
TC22001175.hg.1			NonCoding	9,93	8,91	9	9,86
TC07002244.hg.1			NonCoding	8,99	8,99	8,99	8,99
TC0X001726.hg.1			NonCoding	9,56	10,54	10,42	10,44
TC04001437.hg.1	MIR548AC	microRNA 548ac	Coding	9,39	9,39	9,39	9,39
TC12002036.hg.1	RPLP0	ribosomal protein, large, P0	Coding	10,63	10,64	10,65	10,65
TC15001831.hg.1			Coding	10,18	10,28	10,16	10,28
TC07003287.hg.1	ARPC1A	actin related protein 2/3 complex subunit 1A	Coding	11,08	10,76	10,19	10,78
TC01005855.hg.1			NonCoding	8,76	8,82	9,8	10,13
TC01001997.hg.1			Coding	10,6	10,6	9,93	10,6
TC06003171.hg.1			NonCoding	10,21	10,45	10,03	11,72
TC04002781.hg.1	SH3D19	SH3 domain containing 19	NonCoding	10,39	10,15	8,77	10,34
TC05002428.hg.1			NonCoding	10,38	9,57	9,28	11,83
TC01005191.hg.1			NonCoding	12,05	12,04	11,84	11,85
TC02000842.hg.1			Coding	9	8,72	6,31	9,41
TC19000739.hg.1			Coding	11,41	11,41	10,39	11,41
TC07002959.hg.1			NonCoding	8,57	8,76	9,42	9,5
TC04001163.hg.1	RAC1P2	ras-related C3 botulinum toxin substrate 1 pseudogene 2	Coding	9,66	9,97	9,97	9,91
TC13000631.hg.1	TPT1	tumor protein, translationally-controlled 1	Coding	11,06	11,06	11,06	11,06
TC07002254.hg.1			NonCoding	9,5	9,45	8,77	9,54
TC01002891.hg.1	CNN3	calponin 3, acidic	Coding	10,01	10,23	9,21	10,14
TC02000533.hg.1			Coding	11,12	10,42	7,69	11,43
TC02000561.hg.1			Coding	11,12	10,42	7,69	11,43
TC02002078.hg.1			Coding	11,12	10,42	7,69	11,43
TC02002081.hg.1			Coding	11,12	10,42	7,69	11,43
TC11001833.hg.1	FABP5P7	fatty acid binding protein 5 pseudogene 7	Coding	10,76	11,2	9,22	9,82
TC01003240.hg.1	S100A11	S100 calcium binding protein A11	Coding	10,4	10,4	10,4	10,4
TC16000944.hg.1			Coding	8,95	8,56	11,15	10,31
TC16001001.hg.1			Coding	8,95	8,56	11,15	10,31
TC19001477.hg.1			Coding	11,26	11,09	11,09	11,26
TC05002808.hg.1			NonCoding	11,86	11,77	10,63	11,07
TC12000922.hg.1			Coding	9,91	10	9,02	9,96
TC06000217.hg.1	POM121L9P	POM121 transmembrane nucleoporin-like 9, pseudogene	Coding	10,58	9,65	9,98	9,22
TC16000970.hg.1			Coding	11,14	9,29	7,74	10,43
TC04001640.hg.1			Coding	10,58	10,48	9,55	11,14
TC17000544.hg.1	RPL27	ribosomal protein L27	Coding	10,45	10,67	10,45	10,71
TC04001758.hg.1			Coding	12,98	12,98	12,98	12,98
TC02000075.hg.1			Coding	10,44	10,3	9,41	10,55
TC03001531.hg.1			Coding	10	9,58	7,68	10,28
TC02001355.hg.1			Coding	8,93	8,93	8,93	8,93
TC01001880.hg.1			Coding	8,88	9,05	8,59	9,56
TC07001379.hg.1			Coding	8,88	9,05	8,59	9,56
TC07001411.hg.1			Coding	8,88	9,05	8,59	9,56
TC07001421.hg.1			Coding	8,88	9,05	8,59	9,56
TC09001174.hg.1	LOC101928381	uncharacterized LOC101928381	Coding	9,91	9,69	8,65	10,08
TC11002358.hg.1			Coding	9,02	9,02	7,7	9,05
TC11001141.hg.1			Coding	10,47	10,47	9,62	10,47
TC02000800.hg.1			Coding	9,35	8,53	6,88	9,14
TC02002311.hg.1			Coding	9,35	8,53	6,88	9,14
TC14000023.hg.1			Coding	9,35	8,53	6,88	9,14
TC14000851.hg.1			Coding	9,35	8,53	6,88	9,14
TC14000852.hg.1			Coding	9,35	8,53	6,88	9,14
TC14000853.hg.1			Coding	9,35	8,53	6,88	9,14
TC14000861.hg.1			Coding	9,35	8,53	6,88	9,14
TC14000862.hg.1			Coding	9,35	8,53	6,88	9,14
TC15000016.hg.1			Coding	9,35	8,53	6,88	9,14
TC15001020.hg.1			Coding	9,35	8,53	6,88	9,14
TC15001031.hg.1			Coding	9,35	8,53	6,88	9,14
TC15001034.hg.1			Coding	9,35	8,53	6,88	9,14
TC18000392.hg.1			Coding	9,35	8,53	6,88	9,14
TC21000010.hg.1			Coding	9,35	8,53	6,88	9,14
TC21000018.hg.1			Coding	9,35	8,53	6,88	9,14
TC22000003.hg.1			Coding	9,35	8,53	6,88	9,14
TC22000004.hg.1			Coding	9,35	8,53	6,88	9,14
TC22000005.hg.1			Coding	9,35	8,53	6,88	9,14
TC22000006.hg.1			Coding	9,35	8,53	6,88	9,14
TC22000443.hg.1			Coding	9,35	8,53	6,88	9,14
TCUn_gl000213000004.hg.1			Coding	9,35	8,53	6,88	9,14
TCUn_gl000221000002.hg.1			Coding	9,35	8,53	6,88	9,14
TC06002644.hg.1	HIST1H4E	histone cluster 1, H4e	NonCoding	11,07	10,98	11,95	12,09
TC02003134.hg.1	WDR43	WD repeat domain 43	NonCoding	9,75	9,77	8,41	10,12
TC02004706.hg.1	ATP5G3	ATP synthase, H+ transporting, mitochondrial Fo complex subunit C3 (subunit 9)	NonCoding	9,5	9,8	8,8	9,98
TC10000541.hg.1			Coding	10,68	11,45	10,35	11,28
TC16000868.hg.1	MIR548H2	microRNA 548h-2	Coding	10,92	10,24	9,68	10,92
TC14001351.hg.1			Coding	9,75	9,75	8,67	9,75
TC05001446.hg.1			Coding	10,58	10,14	10,67	11,5
TC19000595.hg.1			Coding	9,36	8,23	9,09	8,6
TC04002187.hg.1	FGF2	fibroblast growth factor 2 (basic)	NonCoding	9,97	9,67	8,6	9,29
TC16000468.hg.1	MT1E	metallothionein 1E	Coding	10,19	10,24	10,17	10,21
TC08001383.hg.1	REXO1L1P; REXO1L2P	REX1, RNA exonuclease 1 homolog-like 1, pseudogene; REX1, RNA exonuclease 1 homolog-like 2, pseudogene	Coding	10,23	10,45	9,65	10,47
TC0X000461.hg.1			Coding	10,46	10,52	7,62	11,44
TC02000378.hg.1	ACTR2	ARP2 actin-related protein 2 homolog (yeast)	Coding	10,94	10,88	9,99	10,88
TC02002717.hg.1			Coding	13,49	13,49	13,49	13,49
TC05001224.hg.1			Coding	9,33	9,28	7,83	9,34
TC19000030.hg.1	GPX4	glutathione peroxidase 4	Coding	10,26	10,46	10,26	10,7
TC02001482.hg.1			Coding	12,82	12,44	11,22	12,03
TC07000429.hg.1			Coding	8,52	7,89	5,49	7,46
TC07000462.hg.1			Coding	8,52	7,89	5,49	7,46
TC07000490.hg.1			Coding	8,52	7,89	5,49	7,46
TC07000656.hg.1			Coding	8,52	7,89	5,49	7,46
TC07001531.hg.1			Coding	8,52	7,89	5,49	7,46
TC07001665.hg.1			Coding	8,52	7,89	5,49	7,46
TC07001708.hg.1			Coding	8,52	7,89	5,49	7,46
TC07001711.hg.1			Coding	8,52	7,89	5,49	7,46
TC04002406.hg.1	ATP5I	ATP synthase, H+ transporting, mitochondrial Fo complex subunit E	NonCoding	10,43	10,21	9,81	10,17
TC01002853.hg.1	RP11-302M6.2		Coding	10,22	10,4	10,4	10,4
TC22001203.hg.1			NonCoding	10,84	10,84	10,16	10,51
TC13000640.hg.1	ZC3H13	zinc finger CCCH-type containing 13	Coding	10,27	9,95	9,43	10,63
TC01005988.hg.1			NonCoding	11,6	11,09	10	10,68
TC01005774.hg.1			NonCoding	9,32	10,02	8,67	11,16
TC07003011.hg.1			NonCoding	9,51	8,91	9,39	9,25
TC16000513.hg.1			Coding	11,32	11,51	9,71	10,79
TC01001699.hg.1			Coding	10,54	9,88	8,01	9,77
TC01003734.hg.1			Coding	10,54	9,88	8,01	9,77
TC06000304.hg.1			Coding	10,54	9,88	8,01	9,77
TC11001824.hg.1			Coding	10,54	9,88	8,01	9,77
TC17000128.hg.1			Coding	10,54	9,88	8,01	9,77
TC17000610.hg.1			Coding	10,08	9,8	9,58	10,08
TC10001031.hg.1			Coding	9,41	8,73	7,92	11,28
TC02003287.hg.1			NonCoding	10,06	9,82	9,2	10,43
TC0X001139.hg.1			Coding	11,52	9,95	8,97	11,54
TC06000662.hg.1			Coding	12,82	12,83	12,83	12,83
TC04001144.hg.1			Coding	9,55	9,55	9,41	9,55
TC11001251.hg.1	POLR2L	polymerase (RNA) II (DNA directed) polypeptide L, 7.6kDa	Coding	9,96	10,17	9,64	9,75
TC16001563.hg.1			NonCoding	10,2	10	10,14	10,16
TC15000864.hg.1	IQGAP1	IQ motif containing GTPase activating protein 1	Coding	10,2	10,15	8,73	9,6
TC04001324.hg.1			Coding	12,21	11,02	10,65	11,99
TC08000884.hg.1			Coding	8,01	8,19	8,96	8,96
TC14002133.hg.1	IFI27L2	interferon, alpha-inducible protein 27-like 2	NonCoding	10,56	10,61	9,77	10,24
TC02001905.hg.1			Coding	9,53	9,91	8,36	9,63
TC11001411.hg.1	MTRNR2L8; MIR4485	MT-RNR2-like 8; microRNA 4485	Coding	9,11	9,02	8,29	9,02
TC12001131.hg.1			Coding	9,84	9,84	9,75	9,79
TC15002240.hg.1			NonCoding	9,82	9,33	7,94	9,3
TC04002517.hg.1	UGDH	UDP-glucose 6-dehydrogenase	NonCoding	9,89	10,26	7,51	9,4
TC11000030.hg.1	RPLP2	ribosomal protein, large, P2	Coding	10,33	10,39	10,39	10,39
TC01002699.hg.1			Coding	9,58	9,58	9,58	9,58
TC22001201.hg.1			NonCoding	8,53	8,48	8,55	8,3
TC21000762.hg.1			NonCoding	10,53	10,2	9,89	10,69
TC01001808.hg.1			Coding	9,11	8,71	6,58	9,56
TC21000322.hg.1			Coding	10,08	10,08	9,39	10,08
TC16000232.hg.1			Coding	11,53	12,75	10,7	11,72
TC16000233.hg.1			Coding	11,53	12,75	10,7	11,72
TC16000318.hg.1			Coding	11,53	12,75	10,7	11,72
TC16000950.hg.1			Coding	11,53	12,75	10,7	11,72
TC16000951.hg.1			Coding	11,53	12,75	10,7	11,72
TC16000952.hg.1			Coding	11,53	12,75	10,7	11,72
TC16000953.hg.1			Coding	11,53	12,75	10,7	11,72
TC16000954.hg.1			Coding	11,53	12,75	10,7	11,72
TC16000955.hg.1			Coding	11,53	12,75	10,7	11,72
TC16000956.hg.1			Coding	11,53	12,75	10,7	11,72
TC16000957.hg.1			Coding	11,53	12,75	10,7	11,72
TC01000455.hg.1			Coding	11,17	10,38	10,59	10,46
TC0X001352.hg.1			Coding	11,08	11,07	10,05	11,08
TC17001141.hg.1			Coding	9,78	9,19	8,38	9,2
TC09000168.hg.1			Coding	9,55	9,24	10	8,81
TC0X000187.hg.1			Coding	9,55	9,24	10	8,81
TC07002291.hg.1			NonCoding	8,68	8,95	8,25	8,52
TC14000937.hg.1			Coding	12,98	12,01	10,82	12,33
TC10002909.hg.1			NonCoding	10,33	10,73	11,39	11,26
TC08001762.hg.1	RPL8	ribosomal protein L8	Coding	10,05	10,05	10,07	10,07
TC09001058.hg.1	TPM2	tropomyosin 2 (beta)	Coding	10,39	10,71	10,84	10,85
TC06000324.hg.1			Coding	12,6	12,44	10,99	12,6
TC08000934.hg.1	MIR548I3	microRNA 548i-3	Coding	10,03	9,65	9,17	10,52
TC01003897.hg.1	ACBD3	acyl-CoA binding domain containing 3	Coding	10,52	10,11	8,78	10
TC01004297.hg.1	TSSK3	testis-specific serine kinase 3	NonCoding	9,08	9,21	6,44	10,22
TC05001359.hg.1			Coding	9,65	9,24	8,7	9,68
TC05001483.hg.1			Coding	9,6	9,29	9,6	9,6
TC03001372.hg.1	MAP4	microtubule associated protein 4	Coding	9,44	9,49	9,49	9,49
TC02003327.hg.1	CCT7	chaperonin containing TCP1, subunit 7 (eta)	NonCoding	9,64	9,54	8,41	9,24
TC05002526.hg.1	CAST	calpastatin	NonCoding	9,63	9,25	7,4	9,17
TC08000322.hg.1			Coding	9,29	9,29	8,5	9,29
TC03001618.hg.1	RPL24	ribosomal protein L24	Coding	9,82	9,55	9,82	9,82
TC09000948.hg.1			Coding	11,28	10,82	10,77	11,28
TC01006367.hg.1	NBPF11; NBPF19; NBPF8	neuroblastoma breakpoint family, member 11; neuroblastoma breakpoint family, member 19; neuroblastoma breakpoint family, member 8	Coding	9,84	9,81	9,49	9,9
TC10000409.hg.1	MIR1254-1	microRNA 1254-1	Coding	9,36	8,66	7,81	9,68
TC01002292.hg.1	MIR1290	microRNA 1290	Coding	9,5	9,56	8,92	10,29
TC12001227.hg.1	YBX3	Y box binding protein 3	Coding	9,99	9,86	8,43	9,92
TC01004440.hg.1			NonCoding	8,91	8,72	9,03	9,51
TC0X000599.hg.1			Coding	9,16	9,16	8,47	9,16
TC16000919.hg.1			Coding	10,19	10,11	9,9	9,94
TC02004385.hg.1	CHMP3	charged multivesicular body protein 3	NonCoding	9,69	9,68	9,13	9,68
TC15000532.hg.1			Coding	9,3	9,81	8,29	8,66
TC15000562.hg.1			Coding	9,3	9,81	8,29	8,66
TC16001776.hg.1	GSPT1	G1 to S phase transition 1	NonCoding	9,8	9,49	7,22	9,48
TC11000782.hg.1	PAAF1	proteasomal ATPase-associated factor 1	Coding	10,42	9,8	9,11	10,06
TC03003079.hg.1			NonCoding	10,97	11,21	11,78	11,95
TC03001567.hg.1			Coding	10,47	10,38	7,68	10,38
TC15001894.hg.1			Coding	11,77	10,89	6,38	8,16
TC01003875.hg.1			Coding	9,18	9,06	8,49	9,31
TC03002752.hg.1			NonCoding	9,25	9,71	8,84	10,93
TC12000819.hg.1			Coding	9,81	10,05	8,22	11,34
TC15000363.hg.1			Coding	8,9	8,87	8,9	8,9
TC02001091.hg.1			Coding	9,58	9,07	8,61	9,92
TC01005195.hg.1			NonCoding	9,19	9,25	7,97	10,42
TC0X001962.hg.1			NonCoding	9,55	8,67	8,69	9,68
TC07003086.hg.1			NonCoding	9,51	8,48	10,27	10,06
TC20001365.hg.1			NonCoding	9,69	9,6	8,21	9,98
TC07000702.hg.1			Coding	9,36	9,36	9,36	9,36
TC07001599.hg.1	MIR1285-1	microRNA 1285-1	Coding	11,32	10,92	10,93	11,27
TC02001286.hg.1			Coding	10,59	10,57	9,76	10,64
TC07002860.hg.1			NonCoding	10,27	10,69	8,09	10,06
TC04000253.hg.1	UCHL1	ubiquitin C-terminal hydrolase L1	Coding	9,73	9,8	9,07	9,34
TC0X000847.hg.1			Coding	10,62	10,36	8,62	11,56
TC02002087.hg.1			Coding	7,59	6,98	9,03	8,69
TC18000198.hg.1			Coding	8,89	8,11	8,19	9,11
TC11001306.hg.1			Coding	8,94	9,04	8,35	9,1
TC12001788.hg.1	MIR548AL	microRNA 548al	Coding	10,06	8,99	9,81	10,13
TC11000363.hg.1			Coding	9,52	8,89	8,92	9,73
TC02003765.hg.1			NonCoding	9,15	8,55	7,91	8,16
TC14001502.hg.1			Coding	8,3	7,98	8,31	8,69
TC06001795.hg.1			Coding	8,46	8,77	9,2	8,91
TC17002435.hg.1			NonCoding	10,1	9,89	8,84	10,56
TC06000060.hg.1	DSP	desmoplakin	Coding	10,68	10,41	8,31	9,17
TC14001693.hg.1	LGALS3	lectin, galactoside-binding, soluble, 3	NonCoding	10,04	10,31	10,33	10,43
TC13000629.hg.1			Coding	10,04	10,04	9,87	9,87
TC06001523.hg.1	HCG27	HLA complex group 27 (non-protein coding)	Coding	10,74	10,74	10,74	10,74
TC07002266.hg.1			NonCoding	10,63	9,55	8,58	10,62
TC20000650.hg.1			Coding	10,15	10,07	8,64	9,9
TC06002071.hg.1	SERINC1	serine incorporator 1	Coding	10,16	9,85	8,29	9,83
TC01004101.hg.1			NonCoding	10,32	10,23	10,34	10,7
TC20000781.hg.1			Coding	8,33	8,35	8,35	8,35
TC15001447.hg.1			Coding	9,58	8,78	9,37	9,55
TC02002516.hg.1	HMGB1P4	high mobility group box 1 pseudogene 4	Coding	9,78	9,24	8,15	9,8
TC07000292.hg.1			Coding	9,68	9,23	8,63	9,81
TC06002033.hg.1			Coding	9,29	9,29	8,06	9,61
TC12001979.hg.1	RPL6	ribosomal protein L6	Coding	10,57	10,57	10,57	10,57
TC11000806.hg.1	RPS3	ribosomal protein S3	Coding	9,57	9,97	10,32	10,29
TC19000332.hg.1	DDA1	DET1 and DDB1 associated 1	Coding	10,55	9,99	9,11	9,76
TC05001947.hg.1	ANXA6	annexin A6	Coding	10,09	9,99	9,32	9,87
TC07001576.hg.1			Coding	8,87	8,87	7,85	10,27
TC02002758.hg.1	IGFBP5	insulin like growth factor binding protein 5	Coding	9,81	9,71	9,64	9,95
TC05000309.hg.1	POM121L9P	POM121 transmembrane nucleoporin-like 9, pseudogene	Coding	10,42	9,91	9,67	9,24
TC05000321.hg.1	POM121L9P	POM121 transmembrane nucleoporin-like 9, pseudogene	Coding	10,42	9,91	9,67	9,24
TC05001198.hg.1			Coding	10,42	9,91	9,67	9,24
TC05001632.hg.1			Coding	10,42	9,91	9,67	9,24
TC06000218.hg.1	POM121L9P	POM121 transmembrane nucleoporin-like 9, pseudogene	Coding	10,42	9,91	9,67	9,24
TC06000691.hg.1	POM121L9P	POM121 transmembrane nucleoporin-like 9, pseudogene	Coding	10,42	9,91	9,67	9,24
TC16000469.hg.1	MT1JP	metallothionein 1J, pseudogene	Coding	9,15	9,15	9,1	9,07
TC05001371.hg.1			Coding	9,12	9,3	6,71	8,13
TC02002261.hg.1			Coding	9,37	9,26	7,64	9,25
TC06001957.hg.1			Coding	10,73	10,6	10,15	10,42
TC15001228.hg.1	SRP14	signal recognition particle 14kDa	Coding	10,2	10,08	9,32	9,82
TC04002098.hg.1	HSP90AB3P	heat shock protein 90kDa alpha (cytosolic), class B member 3, pseudogene	NonCoding	10,17	9,8	9,22	10,25
TC14000286.hg.1			Coding	11,06	11,03	10,94	10,83
TC02002664.hg.1			Coding	10,14	9,07	8,83	9,98
TC01001139.hg.1			Coding	11,35	11,35	10,44	11,35
TC11003163.hg.1			NonCoding	8,78	8,25	8,27	8,55
TC03001651.hg.1	CCDC80	coiled-coil domain containing 80	Coding	9,89	10,05	9,31	10,27
TC15000652.hg.1			Coding	16,64	16,64	16,64	16,64
TC09002572.hg.1	CBWD5	COBW domain containing 5	NonCoding	9,56	10,58	8,21	10,15
TC06002141.hg.1			Coding	10,27	10,27	8,94	10,27
TC06001728.hg.1			Coding	9,68	9,64	9,68	9,68
TC02001836.hg.1	MIR8485	microRNA 8485	Coding	8,69	8,69	8,69	8,69
TC01003721.hg.1			Coding	8,67	8,89	9,07	9,39
TC01002759.hg.1	SERBP1	SERPINE1 mRNA binding protein 1	Coding	10,17	10,26	9,8	10,62
TC05000682.hg.1	TGFBI	transforming growth factor, beta-induced, 68kDa	Coding	9,86	10,05	10,61	10,7
TC0X000750.hg.1	BGN	biglycan	Coding	9,11	9,06	9,42	9,8
TC06002746.hg.1	HMGA1	high mobility group AT-hook 1	NonCoding	10,92	10,99	9,27	9,41
TC0X000522.hg.1			Coding	13,13	12,87	12,6	12,83
TC16001314.hg.1	COTL1	coactosin-like F-actin binding protein 1	Coding	10,15	10,08	10,03	9,88
TC19002006.hg.1			NonCoding	8,97	8,61	6,9	9,48
TC08000450.hg.1			Coding	9,81	9,95	7,13	8,76
TC06000909.hg.1	MARCKS	myristoylated alanine-rich protein kinase C substrate	Coding	9,17	9,17	8,96	9,56
TC14001255.hg.1	ACTN1	actinin, alpha 1	Coding	9,95	9,99	9,36	9,69
TC19001493.hg.1			Coding	9,98	9,98	9,98	9,98
TC02004591.hg.1			NonCoding	9,23	9,09	9,32	9,36
TC10000380.hg.1			Coding	8,72	8,98	9,48	10,7
TC06004042.hg.1			NonCoding	11,04	11,04	10,08	9,77
TC03000202.hg.1	RPSA; SNORA62; SNORA6	ribosomal protein SA; small nucleolar RNA, H/ACA box 62; small nucleolar RNA, H/ACA box 6	Coding	8,52	8,94	8,89	9,29
TC05002527.hg.1	CAST	calpastatin	NonCoding	10,56	9,75	8,14	9,43
TC01003342.hg.1			Coding	10,15	10,15	9,93	10,15
TC15000423.hg.1			Coding	9,2	9,2	9,2	9,2
TC08000655.hg.1			Coding	10,47	10,47	10,47	10,47
TC03002773.hg.1			NonCoding	9,2	9,16	9,03	9,26
TC15000418.hg.1			Coding	10,47	10,47	9,19	10,47
TC02000820.hg.1			Coding	9	9,13	6,32	9,35
TC02000834.hg.1			Coding	9	9,13	6,32	9,35
TC02000837.hg.1			Coding	9	9,13	6,32	9,35
TC02000858.hg.1			Coding	9	9,13	6,32	9,35
TC02002303.hg.1			Coding	9	9,13	6,32	9,35
TC02002307.hg.1			Coding	9	9,13	6,32	9,35
TC02002309.hg.1			Coding	9	9,13	6,32	9,35
TC02002313.hg.1			Coding	9	9,13	6,32	9,35
TC12001849.hg.1			Coding	9,23	8,69	9,23	9,31
TC06001808.hg.1			Coding	10,1	9,13	10,1	10,1
TC12000764.hg.1			Coding	10,01	10,01	10,01	10,01
TC01002645.hg.1			Coding	10,75	9,36	8,01	10,49
TC12000049.hg.1			Coding	12,52	11,89	7,6	8,08
TC06002072.hg.1			Coding	9,05	9,05	8,9	9,05
TC0X000049.hg.1			Coding	8,4	8,72	7,24	10,15
TC0X000366.hg.1	RNA5SP506	RNA, 5S ribosomal pseudogene 506	Coding	11,97	11,97	11,85	11,91
TC20000292.hg.1			Coding	9,1	9,1	8,74	9,1
TC17002807.hg.1	TIMP2	TIMP metallopeptidase inhibitor 2	NonCoding	9,7	9,55	8,54	9,99
TC04000283.hg.1			Coding	9,54	8,91	8,02	9,42
TC01002978.hg.1			Coding	9,13	9,13	8,46	9,16
TC15000906.hg.1			Coding	8,91	10,03	9,21	9,39
TC13001572.hg.1			NonCoding	9,89	9,87	8,29	9,36
TC0X000516.hg.1			Coding	8,69	8,31	8,69	8,7
TC20000867.hg.1	SERINC3	serine incorporator 3	Coding	9,78	9,61	9,28	9,69
TC17001548.hg.1	RNY4P2	RNA, Ro-associated Y4 pseudogene 2	Coding	9,55	9,55	8,63	9,55
TC17001607.hg.1			Coding	9,71	8,74	8,86	9,44
TC08001452.hg.1			Coding	10,35	10,36	8,87	10,36
TC11000324.hg.1	CAPRIN1	cell cycle associated protein 1	Coding	9,77	9,69	8,88	9,69
TC10001282.hg.1	TIMM23; TIMM23B	translocase of inner mitochondrial membrane 23 homolog (yeast); translocase of inner mitochondrial membrane 23 homolog B (yeast)	Coding	9,58	9,52	9,06	9,58
TC05001714.hg.1	LOX	lysyl oxidase	Coding	9,85	9,77	8,72	9,27
TC17002145.hg.1	SUPT6H	SPT6 homolog, histone chaperone	NonCoding	9,71	10,69	10,01	10,07
TC11000266.hg.1			Coding	10,4	10,45	9,19	10,28
TC10001723.hg.1			Coding	9,66	8,56	8,25	9,52
TC07002779.hg.1			NonCoding	8,19	8,05	7,04	8,16
TC01002025.hg.1			Coding	9,8	9,8	8,68	9,8
TC09000249.hg.1	LOC101928381	uncharacterized LOC101928381	Coding	9,61	9,39	8,94	9,75
TC09001179.hg.1	LOC101928381	uncharacterized LOC101928381	Coding	9,61	9,39	8,94	9,75
TC0X000127.hg.1	HMGA1P1	high mobility group AT-hook 1 pseudogene 1	Coding	10,38	9,86	8,99	9,42
TC05000905.hg.1			Coding	9,91	9,94	9,75	10,65
TC04002164.hg.1			NonCoding	8,66	8,05	8,66	9,09
TC01000099.hg.1	VAMP3	vesicle associated membrane protein 3	Coding	9,19	9,14	8,02	8,63
TC04001010.hg.1			Coding	9,36	9,16	9,5	9,89
TC15000401.hg.1			Coding	9,4	9,3	8,86	9,29
TC08000407.hg.1			Coding	9,19	9,31	7,67	9,07
TC01003692.hg.1	CSRP1	cysteine and glycine-rich protein 1	Coding	9,57	9,59	9,5	9,5
TC13000338.hg.1			Coding	10,37	10,37	10,25	10,37
TC01001598.hg.1			Coding	8,77	8,77	7,55	8,77
TC0X000178.hg.1			Coding	9,64	7,4	6,97	10,79
TC19000183.hg.1			Coding	10,56	10,72	9,54	10,53
TC0X000837.hg.1			Coding	10,39	10,47	8,7	11,12
TC0X000842.hg.1			Coding	10,39	10,47	8,7	11,12
TC06001407.hg.1			Coding	10,41	9,76	9,14	9,82
TC04001028.hg.1	MIR548I2	microRNA 548i-2	Coding	9,11	9,22	8,97	9,76
TC05002149.hg.1			Coding	8,9	9,29	8,11	9,26
TC07000782.hg.1	CALU	calumenin	Coding	10,25	10,22	8,95	9,77
TC11000720.hg.1			Coding	10,53	10,18	10,32	12,02
TC17001098.hg.1	TRAPPC1	trafficking protein particle complex 1	Coding	9,62	9,06	9,35	9,47
TC02001248.hg.1			Coding	9,64	9,55	8,64	9,71
TC18000938.hg.1	TXNL1	thioredoxin-like 1	NonCoding	9,23	9,24	7,44	9,27
TC19000181.hg.1			Coding	19,93	19,93	19,93	19,93
TC14001892.hg.1			NonCoding	9,81	10,53	9,43	9,04
TC01003202.hg.1			Coding	19,36	19,36	19,36	19,36
TC05001253.hg.1			Coding	9,36	9,38	9,26	9,33
TC05001255.hg.1			Coding	9,36	9,38	9,26	9,33
TC16000454.hg.1	MMP2	matrix metallopeptidase 2	Coding	9,29	9,51	9,86	10,4
TC12000127.hg.1			Coding	9,45	10,21	9,12	10,42
TC14000052.hg.1			Coding	8,71	8,72	7,56	8,89
TC07001787.hg.1			Coding	9,01	9,06	7,97	9,62
TC04000822.hg.1			Coding	8,89	7,31	8,47	9,47
TC06000460.hg.1			Coding	8,22	8,49	7,01	7,46
TC02001749.hg.1	CYP1B1	cytochrome P450, family 1, subfamily B, polypeptide 1	Coding	8,82	8,61	6,9	8,87
TC11000080.hg.1			Coding	9,29	9,23	9,08	11,11
TC01004034.hg.1	LINC01347	long intergenic non-protein coding RNA 1347	Coding	9,44	9,36	8,14	9,69
TC0X000320.hg.1			Coding	10,16	9,65	8,51	10,51
TC02000734.hg.1			Coding	7,75	8,21	8,3	8,54
TC01003492.hg.1			Coding	9,83	9,98	10,14	10,62
TC02002474.hg.1	MXRA7	matrix-remodelling associated 7	Coding	9,89	9,01	8,08	10,29
TC12002389.hg.1	RPL41	ribosomal protein L41	NonCoding	9,28	9,33	9,33	9,33
TC05000939.hg.1			Coding	10,35	9,6	9,65	11,64
TC16002098.hg.1	NPIPB5; NPIPB3	nuclear pore complex interacting protein family, member B5; nuclear pore complex interacting protein family, member B3	Coding	9,9	9,89	9,9	10,32
TC07002408.hg.1			NonCoding	10,08	9,97	8,6	9,61
TC13001557.hg.1			NonCoding	10,16	9,24	9,46	10,62
TC04000100.hg.1	USP17L19	ubiquitin specific peptidase 17-like family member 19	Coding	10,04	9,84	10,48	10,61
TC12000365.hg.1			Coding	9,34	9,7	9,42	10,26
TC19000240.hg.1	C19orf53	chromosome 19 open reading frame 53	Coding	10,45	10,8	10,19	10,33
TC15001548.hg.1			Coding	9,29	9,47	8,65	9,65
TC02000821.hg.1			Coding	9,11	9,37	5,78	9,44
TC02000833.hg.1			Coding	9,11	9,37	5,78	9,44
TC02000835.hg.1			Coding	9,11	9,37	5,78	9,44
TC02002302.hg.1			Coding	9,11	9,37	5,78	9,44
TC02002305.hg.1			Coding	9,11	9,37	5,78	9,44
TC02002315.hg.1			Coding	9,11	9,37	5,78	9,44
TC02002316.hg.1			Coding	9,11	9,37	5,78	9,44
TC02002337.hg.1			Coding	9,11	9,37	5,78	9,44
TC14000014.hg.1			Coding	9,11	9,37	5,78	9,44
TC14000020.hg.1			Coding	9,11	9,37	5,78	9,44
TC14000024.hg.1			Coding	9,11	9,37	5,78	9,44
TC14000860.hg.1			Coding	9,11	9,37	5,78	9,44
TC14000863.hg.1			Coding	9,11	9,37	5,78	9,44
TC14000866.hg.1			Coding	9,11	9,37	5,78	9,44
TC15001030.hg.1			Coding	9,11	9,37	5,78	9,44
TC18000390.hg.1			Coding	9,11	9,37	5,78	9,44
TC21000020.hg.1			Coding	9,11	9,37	5,78	9,44
TC22000442.hg.1			Coding	9,11	9,37	5,78	9,44
TC22000445.hg.1			Coding	9,11	9,37	5,78	9,44
TC22000450.hg.1			Coding	9,11	9,37	5,78	9,44
TC05000361.hg.1	NSA2	NSA2 ribosome biogenesis homolog	Coding	9,62	9,22	9,12	9,62
TC06002096.hg.1			Coding	10,95	10,4	7,7	9,52
TC05000919.hg.1	RARS	arginyl-tRNA synthetase	Coding	9,73	9,06	8,71	9,82
TC07000489.hg.1			Coding	9,07	9,07	9,04	9,04
TC07000654.hg.1			Coding	9,07	9,07	9,04	9,04
TC07001471.hg.1			Coding	9,07	9,07	9,04	9,04
TC16000248.hg.1			Coding	8,85	11,75	8,66	12,43
TC07003027.hg.1	GTF2IP4	general transcription factor IIi, pseudogene 4	NonCoding	9,71	8,69	7,74	9,45
TC05001308.hg.1			Coding	10,21	9,38	8,17	10,42
TC14001403.hg.1			Coding	9,21	8,3	9,03	9,51
TC04001688.hg.1			Coding	8,8	8,01	6,87	8,87
TC15001272.hg.1	RPS3AP47	ribosomal protein S3a pseudogene 47	Coding	10,09	9,6	10,11	11,44
TC16002100.hg.1	NPIPB5; NPIPB4; NPIPB3	nuclear pore complex interacting protein family, member B5; nuclear pore complex interacting protein family, member B4; nuclear pore complex interacting protein family, member B3	Coding	9,72	9,75	9,72	10,12
TC08000239.hg.1			Coding	9,62	9,3	9,94	9,67
TC14000530.hg.1			Coding	9,09	8,91	7,91	6,36
TC01005573.hg.1			NonCoding	8,92	9,14	8,77	9,07
TC10002570.hg.1			NonCoding	10,87	10,87	9,75	10,87
TC01003622.hg.1			Coding	9,58	9,27	7,83	9,59
TC10001002.hg.1	GDI2	GDP dissociation inhibitor 2	Coding	10,21	10,1	8,59	9,61
TC15001549.hg.1	PPIB	peptidylprolyl isomerase B (cyclophilin B)	Coding	10,54	10,59	10,59	10,52
TC17000383.hg.1	CCL2	chemokine (C-C motif) ligand 2	Coding	9,32	9,1	7,84	9,23
TC02001596.hg.1			Coding	10,04	9,83	9,9	10,05
TC14000915.hg.1	HNRNPC	heterogeneous nuclear ribonucleoprotein C (C1/C2)	Coding	9,78	9,79	9,08	9,75
TC03003113.hg.1	COPB2	coatomer protein complex subunit beta 2 (beta prime)	NonCoding	9,76	9,59	8,04	9,53
TC11000309.hg.1	EIF3M	eukaryotic translation initiation factor 3, subunit M	Coding	8,97	9,18	8,33	9,49
TC06002801.hg.1			NonCoding	11,48	11,3	9,51	9,24
TC04000317.hg.1			Coding	8,9	8,82	7,63	9,12
TC01004296.hg.1			NonCoding	9,78	9,15	8,52	9,73
TC11000978.hg.1			Coding	8,7	8,7	8,7	8,7
TC12002385.hg.1			NonCoding	9,92	9,42	8,86	9,39
TC0X001878.hg.1			NonCoding	9,82	10,21	9,48	10,38
TC02001888.hg.1			Coding	9,45	9,39	9,45	9,42
TC02004875.hg.1			NonCoding	8,3	8,58	6,45	8,94
TC11000201.hg.1	PARVA	parvin, alpha	Coding	9,54	9,57	9,32	9,6
TC01002066.hg.1	LINC01001	long intergenic non-protein coding RNA 1001	Coding	8,66	8,99	8,99	8,99
TCUn_gl000219000002.hg.1	LOC283788	FSHD region gene 1 pseudogene	Coding	11,66	9,8	7,8	10,76
TC04000099.hg.1	USP17L29; USP17L18; USP17L20; USP17L11	ubiquitin specific peptidase 17-like family member 29; ubiquitin specific peptidase 17-like family member 18; ubiquitin specific peptidase 17-like family member 20; ubiquitin specific peptidase 17-like family member 11	Coding	10,22	9,88	10,32	10,75
TC15000673.hg.1			Coding	12,08	12	12,27	12,14
TC22000993.hg.1	UBE2L3	ubiquitin conjugating enzyme E2L 3	NonCoding	9,94	9,94	9,08	9,93
TC21000052.hg.1			Coding	10,31	10,14	9,43	10,97
TC03000029.hg.1			Coding	8,67	9,15	9,15	9,26
TC07000838.hg.1	CALD1	caldesmon 1	Coding	9,79	9,96	9,96	9,96
TC08002065.hg.1	ENY2	enhancer of yellow 2 homolog (Drosophila)	NonCoding	10,09	9,89	8,41	9,98
TC0X001841.hg.1			NonCoding	8,63	8,61	8,3	7,53
TC06003719.hg.1	COX7A2	cytochrome c oxidase subunit VIIa polypeptide 2 (liver)	NonCoding	9,28	9,58	9,03	9,72
TC11000170.hg.1	IPO7	importin 7	Coding	9,6	9,51	9,13	10,5
TC11000975.hg.1			Coding	19,93	19,93	19,93	19,93
TC01001144.hg.1	NBPF15	neuroblastoma breakpoint family, member 15	Coding	9,71	9,71	9,26	9,72
TC15002279.hg.1			NonCoding	9,95	10,36	10,53	10,45
TC09001478.hg.1	LPAR1	lysophosphatidic acid receptor 1	Coding	9,81	9,95	9,83	10,42
TC11000845.hg.1			Coding	8,56	9,04	7,63	9,33
TC10001498.hg.1	ACTA2	actin, alpha 2, smooth muscle, aorta	Coding	9,24	9,37	10,5	10,2
TC03000560.hg.1			Coding	10,12	9,34	8,8	9,89
TC09000134.hg.1	DNAJA1	DnaJ (Hsp40) homolog, subfamily A, member 1	Coding	9,62	9,52	8,14	9,4
TC17000410.hg.1			Coding	9,18	6,03	8,31	7,05
TC17000418.hg.1			Coding	9,18	6,03	8,31	7,05
TC17000425.hg.1			Coding	9,18	6,03	8,31	7,05
TC17000431.hg.1			Coding	9,18	6,03	8,31	7,05
TC17000454.hg.1			Coding	9,18	6,03	8,31	7,05
TC17000732.hg.1			Coding	9,18	6,03	8,31	7,05
TC17000749.hg.1			Coding	9,18	6,03	8,31	7,05
TC17001050.hg.1			Coding	9,18	6,03	8,31	7,05
TC17001417.hg.1			Coding	9,18	6,03	8,31	7,05
TC06001297.hg.1			Coding	9,15	9,15	9,15	9,15
TC14001055.hg.1			Coding	9,67	9,34	9,21	9,88
TC07001628.hg.1			Coding	7,66	8,14	8,79	9,74
TC0X000172.hg.1			Coding	9,78	9,9	8,92	10,08
TC16000508.hg.1			Coding	9,16	9,16	9,16	9,16
TC04001319.hg.1	CCNI	cyclin I	Coding	9,61	9,49	9,18	9,4
TC02003138.hg.1	YPEL5	yippee like 5	NonCoding	10,18	10,2	8,64	9,63
TC12001298.hg.1	LDHB	lactate dehydrogenase B	Coding	9	8,83	9,03	9,13
TC20000831.hg.1			Coding	9,71	9,37	8,7	9,5
TC16000612.hg.1	PSMD7	proteasome 26S subunit, non-ATPase 7	Coding	9,63	9,25	8,19	9,11
TC14001143.hg.1			Coding	13,51	13,51	13,42	13,51
TC02004397.hg.1			NonCoding	8,91	8,39	8,14	8,25
TC05003091.hg.1			NonCoding	9,55	10,04	9,94	10,71
TC16001576.hg.1	MT1JP	metallothionein 1J, pseudogene	NonCoding	8,77	8,77	8,77	8,77
TC04001248.hg.1			Coding	9,65	9,65	9,65	9,65
TC12000806.hg.1			Coding	10,14	9,19	7,16	9,12
TC15000464.hg.1			Coding	9,58	8,28	7,87	9,47
TC10001530.hg.1			Coding	10,84	10,18	10,16	10,88
TC0X000897.hg.1			Coding	9,02	8,77	7,4	9,9
TC11001821.hg.1			Coding	9,02	8,77	7,4	9,9
TC15000396.hg.1			Coding	9,55	9,82	8,82	9,56
TC13000800.hg.1	LINC00361; RP11-789G22.2	long intergenic non-protein coding RNA 361	Coding	9,25	10,39	9,8	10,61
TC08000373.hg.1			Coding	9,12	9,3	8,47	9,62
TC06000337.hg.1	RANP1	RAN, member RAS oncogene family pseudogene 1	Coding	9,47	9,04	7,46	9,36
TC06003331.hg.1	HLA-C	major histocompatibility complex, class I, C	NonCoding	9,31	8,94	9,1	9,37
TC05003060.hg.1			NonCoding	8,79	9,19	8,98	11,5
TC0X002137.hg.1	ATRX	alpha thalassemia/mental retardation syndrome X-linked	NonCoding	9,22	9,06	8,83	9,35
TC14000242.hg.1			Coding	9,4	9,42	8,98	9,56
TC14001235.hg.1			Coding	8,19	8,38	8,81	8,97
TC02000838.hg.1			Coding	8,98	9,43	6,54	9,34
TC07002900.hg.1			NonCoding	9,25	8,75	8,44	8,79
TC13000309.hg.1	PTMAP5	prothymosin, alpha pseudogene 5	Coding	9,75	10,31	9,75	10,53
TC04000430.hg.1	SEPT11	septin 11	Coding	9,75	9,83	9,68	10
TC08001341.hg.1	CASC9	cancer susceptibility candidate 9 (non-protein coding)	Coding	8,77	8,75	8,75	8,77
TC10000297.hg.1			Coding	9,52	8,9	8,29	10,28
TC10000318.hg.1	RNA5SP314	RNA, 5S ribosomal pseudogene 314	Coding	9,52	8,9	8,29	10,28
TC10001284.hg.1			Coding	9,52	8,9	8,29	10,28
TC06003691.hg.1			NonCoding	8,93	9,08	7,99	9,34
TC17000187.hg.1	UBB	ubiquitin B	Coding	11,16	11,16	10,92	10,91
TC07000773.hg.1			Coding	11,38	9,65	7,54	9,87
TC10001855.hg.1	NET1	neuroepithelial cell transforming 1	NonCoding	9,17	9,64	9,82	9,82
TC21000563.hg.1			NonCoding	8,31	8,93	8,66	8,77
TC11000281.hg.1			Coding	10,26	10,26	10,15	10,26
TC01000504.hg.1	CAP1	CAP, adenylate cyclase-associated protein 1 (yeast)	Coding	10,24	10,22	9,12	9,88
TC11003160.hg.1	OR7E5P	olfactory receptor, family 7, subfamily E, member 5 pseudogene	NonCoding	9,15	8,85	9,18	9,29
TC10001073.hg.1			Coding	9,55	9,31	9,14	9,83
TC02000315.hg.1	SPTBN1	spectrin, beta, non-erythrocytic 1	Coding	10,05	9,97	8,98	9,53
TC15000956.hg.1			Coding	10,28	9,24	8,58	10,4
TC01000854.hg.1	RPL5; SNORD21; SNORA66	ribosomal protein L5; small nucleolar RNA, C/D box 21; small nucleolar RNA, H/ACA box 66	Coding	9,13	9,14	9,14	9,14
TC12003061.hg.1			NonCoding	9,69	9,98	7,64	9,83
TC0X000798.hg.1	SLC25A6	solute carrier family 25 (mitochondrial carrier; adenine nucleotide translocator), member 6	Coding	9,27	9,29	9,65	9,78
TC01001174.hg.1	HIST2H2AA4; HIST2H2AA3	histone cluster 2, H2aa4; histone cluster 2, H2aa3	Coding	7,89	8,21	9,1	9,15
TC15000595.hg.1			Coding	8,02	8,53	8,48	8,45
TC09002363.hg.1			NonCoding	6,48	8,4	7,29	9,81
TC19001041.hg.1	AES	amino-terminal enhancer of split	Coding	9,84	9,89	9,17	9,65
TC07000243.hg.1			Coding	9,13	9,13	9,13	9,13
TC03000439.hg.1			Coding	9,98	9,85	8,68	10,23
TC04000453.hg.1			Coding	8,44	8,37	7,71	8,46
TC14001457.hg.1			Coding	9,49	9,68	8,72	9,68
TC07003350.hg.1	KDELR2	KDEL (Lys-Asp-Glu-Leu) endoplasmic reticulum protein retention receptor 2	Coding	9,1	9,32	8,75	9,42
TC05000167.hg.1			Coding	7,82	8,8	7,72	9,33
TC17001803.hg.1	SMURF2	SMAD specific E3 ubiquitin protein ligase 2	Coding	10,23	10,14	8,04	8,81
TC12002184.hg.1			NonCoding	8,65	8,41	7,93	8,45
TC05000200.hg.1			Coding	8,9	8,56	8,68	8,86
TC01001639.hg.1	NEK7	NIMA-related kinase 7	Coding	9,81	9,49	9,06	10,27
TC20001681.hg.1	SLMO2-ATP5E	SLMO2-ATP5E readthrough	NonCoding	9,86	9,22	7,71	9,37
TC15001904.hg.1			Coding	8,78	8,55	7,67	8,5
TC05000611.hg.1			Coding	8,5	8,54	8,08	8,48
TC14000331.hg.1			Coding	8,85	8,85	7,25	8,85
TC15000933.hg.1			Coding	9,25	8,99	8,58	9,19
TC12000601.hg.1	RAP1B	RAP1B, member of RAS oncogene family	Coding	9,85	10,05	9,15	10,4
TC14000605.hg.1	PAPOLA	poly(A) polymerase alpha	Coding	9,41	8,97	7,66	9,12
TC20000589.hg.1	TMEM230	transmembrane protein 230	Coding	9,91	9,84	9,52	10,33
TC11001746.hg.1	MTCH2	mitochondrial carrier 2	Coding	9,49	9,2	8,84	9,66
TC09000280.hg.1	LOC101928381	uncharacterized LOC101928381	Coding	9,25	8,84	8,79	9,34
[truncated: 65,529 more rows]
